# Supplementary material for: Geographic encoding of transcripts enabled high-accuracy and isoform-aware deep learning of RNA methylation
Source: Nucleic Acids Res. 2022 Sep 26;50(18):10290–310. doi: 10.1093/nar/gkac830 (PMC9561283; doi:10.1093/nar/gkac830)
Supplement: gkac830_Supplemental_Files [file gkac830_supplemental_files.zip]

Archive with 2 entries (2 files):
- Supplementary Table S2.xlsx
- Supplementary_material.pdf
