# Supplementary material for: Geographic encoding of transcripts enabled high-accuracy and isoform-aware deep learning of RNA methylation
Source: Nucleic Acids Res. 2022 Sep 26;50(18):10290–310. doi: 10.1093/nar/gkac830 (PMC9561283; doi:10.1093/nar/gkac830)
Supplement: gkac830_Supplemental_Files [file gkac830_supplemental_files.zip › Supplementary Table S2.xlsx]

## Sheet: Reliable m6A sites 
Sequence	Position (1-based)	Strand	Gene Symbol	m6A-seq	PA-m6A-seq	miCLIP	m6A-CLIP-seq	m6A-REF-seq	MAZTER-seq	DART-seq	m6ACE-seq	m6A-Label-seq	Total
chr10	75573646	-	CAMK2G	1	1	1	1	0	0	0	1	1	6
chr19	3976288	-	EEF2	1	1	1	1	1	0	0	0	1	6
chr3	49759055	-	GMPPB	1	1	1	1	1	0	0	0	1	6
chr3	127340712	+	MCM2	1	1	1	1	0	0	0	1	1	6
chr3	155571644	-	SLC33A1	1	1	1	1	1	0	0	0	1	6
chr17	80573475	-	WDR45B	1	1	1	1	0	0	0	1	1	6
chr16	70286541	-	AARS1	1	1	1	1	0	0	0	0	1	5
chr1	226340105	-	ACBD3	1	0	1	1	1	0	0	0	1	5
chr7	5567374	-	ACTB	1	1	1	1	0	0	0	1	0	5
chr17	79478555	-	ACTG1	1	1	1	1	0	0	0	1	0	5
chr17	48773366	-	ANKRD40	1	1	1	1	0	0	0	0	1	5
chr14	50360897	+	ARF6	0	1	1	1	0	0	0	1	1	5
chr11	6498309	-	ARFIP2	0	1	1	1	1	0	0	0	1	5
chr6	157528553	+	ARID1B	1	0	1	1	1	0	0	0	1	5
chr2	27439817	+	ATRAID	1	0	1	1	0	0	1	1	0	5
chr17	42271417	-	ATXN7L3	1	1	1	1	0	0	0	0	1	5
chr20	30309670	-	BCL2L1	1	1	1	1	1	0	0	0	0	5
chr10	102034967	-	BLOC1S2	1	1	1	1	1	0	0	0	0	5
chr5	137500643	-	BRD8	1	1	1	1	0	0	0	1	0	5
chr9	132590014	-	C9orf78	1	0	1	1	1	0	0	0	1	5
chr21	37445047	+	CBR1	1	1	1	1	0	0	1	0	0	5
chr11	65658508	+	CCDC85B	1	1	1	1	0	0	0	1	0	5
chr1	1322432	-	CCNL2	1	1	1	1	0	0	0	1	0	5
chr19	8367117	-	CD320	1	1	1	1	0	0	0	1	0	5
chr17	71281428	-	CDC42EP4	1	1	1	1	1	0	0	0	0	5
chr14	105477692	-	CDCA4	1	0	1	1	0	0	0	1	1	5
chr9	130551533	+	CDK9	1	1	1	1	1	0	0	0	0	5
chr8	141525380	+	CHRAC1	1	1	1	1	0	0	0	0	1	5
chr2	96937213	+	CIAO1	0	1	1	1	0	0	1	0	1	5
chr12	106633019	-	CKAP4	0	1	1	1	1	0	0	1	0	5
chr5	1318368	-	CLPTM1L	1	1	1	1	1	0	0	0	0	5
chr15	49420197	-	COPS2	1	1	1	1	0	0	0	0	1	5
chr7	99689437	+	COPS6	1	1	1	1	1	0	0	0	0	5
chr20	34242057	-	CPNE1	1	1	1	1	0	0	0	0	1	5
chr7	6502728	-	DAGLB	1	1	1	1	1	0	0	0	0	5
chr3	137880855	-	DBR1	1	1	1	1	0	0	0	0	1	5
chr1	55316370	-	DHCR24	1	1	1	1	1	0	0	0	0	5
chr1	55317368	-	DHCR24	1	0	1	1	1	0	0	0	1	5
chr11	71145884	-	DHCR7	1	1	1	1	1	0	0	0	0	5
chr12	56222321	-	DNAJC14	1	1	1	1	0	0	0	1	0	5
chr19	3976466	-	EEF2	1	1	1	1	0	0	0	1	0	5
chr11	64621479	-	EHD1	1	0	1	1	1	0	0	0	1	5
chr10	120801928	-	EIF3A	1	1	1	1	1	0	0	0	0	5
chr8	37917572	+	EIF4EBP1	0	1	1	1	1	0	1	0	0	5
chr3	184052760	+	EIF4G1	1	1	1	1	0	0	0	1	0	5
chr22	41574897	+	EP300	0	1	1	1	0	0	1	1	0	5
chr12	112460599	+	ERP29	1	0	1	1	1	0	0	0	1	5
chr20	37580970	+	FAM83D	1	1	1	1	0	0	0	1	0	5
chr9	123550239	-	FBXW2	1	1	1	1	0	0	0	0	1	5
chrX	153577296	-	FLNA	1	1	1	1	1	0	0	0	0	5
chr17	80559713	+	FOXK2	1	1	1	1	0	0	0	0	1	5
chr7	5645269	+	FSCN1	1	1	1	1	0	0	1	0	0	5
chr17	650483	-	GEMIN4	1	0	1	1	1	0	0	1	0	5
chr3	49759035	-	GMPPB	0	1	1	1	1	0	0	0	1	5
chr9	135553569	+	GTF3C4	0	1	1	1	1	0	0	0	1	5
chr9	116136338	-	HDHD3	0	1	1	1	1	0	0	1	0	5
chrX	100667197	+	HNRNPH2	1	1	1	1	1	0	0	0	0	5
chr11	122930389	-	HSPA8	1	1	1	1	0	0	0	1	0	5
chr3	50357265	-	HYAL2	1	1	1	1	0	0	0	1	0	5
chr2	131104077	+	IMP4	0	1	1	1	0	0	1	1	0	5
chr8	57876430	-	IMPAD1	1	1	1	1	0	0	0	0	1	5
chr19	12903651	+	JUNB	0	1	1	1	1	0	0	1	0	5
chr17	4925790	+	KIF1C	0	1	1	0	1	0	0	1	1	5
chr19	10664573	-	KRI1	1	1	1	1	0	0	0	1	0	5
chr22	41626921	+	L3MBTL2	1	0	1	1	0	0	0	1	1	5
chr3	45589254	+	LARS2	0	1	1	1	1	0	0	0	1	5
chr19	5691991	-	LONP1	1	1	1	1	0	0	0	1	0	5
chr11	66625442	+	LRFN4	1	1	1	1	0	0	0	0	1	5
chr8	145746822	+	LRRC14	0	1	1	1	0	0	0	1	1	5
chr5	179192895	+	MAML1	0	1	1	1	0	0	0	1	1	5
chr11	65365865	-	MAP3K11	1	1	1	1	0	0	0	1	0	5
chr6	52129164	-	MCM3	1	1	1	1	0	0	0	0	1	5
chrX	153289079	-	MECP2	1	0	1	1	1	0	0	0	1	5
chr16	21666594	+	METTL9	1	1	1	1	1	0	0	0	0	5
chr17	48445426	-	MRPL27	1	1	1	1	0	0	0	1	0	5
chr11	71725206	-	NUMA1	1	0	1	1	1	0	0	0	1	5
chr11	63764994	+	OTUB1	1	1	1	1	1	0	0	0	0	5
chr1	149915855	-	OTUD7B	1	1	1	1	1	0	0	0	0	5
chr17	79801430	-	P4HB	1	1	1	1	0	0	0	1	0	5
chr12	56507574	+	PA2G4	0	1	1	1	0	1	1	0	0	5
chr16	3022457	+	PAQR4	0	1	1	1	1	0	0	1	0	5
chr22	31741044	-	PATZ1	1	1	1	1	0	0	0	0	1	5
chr2	70315724	+	PCBP1	1	1	1	1	0	0	0	1	0	5
chr16	70190610	+	PDPR	1	0	1	1	1	0	0	0	1	5
chr20	30533406	-	PDRG1	0	1	1	1	1	0	0	1	0	5
chr21	45746732	+	PFKL	1	1	1	1	1	0	0	0	0	5
chr17	17116973	-	PLD6	1	1	1	1	0	0	0	1	0	5
chr22	41925025	-	POLR3H	1	0	1	1	0	0	0	1	1	5
chr10	81113823	+	PPIF	1	1	1	1	1	0	0	0	0	5
chr22	22051647	+	PPIL2	1	1	1	1	0	0	0	0	1	5
chr2	44428818	+	PPM1B	0	1	1	1	1	0	0	0	1	5
chr17	48226722	-	PPP1R9B	0	1	1	1	0	0	0	1	1	5
chr3	15115476	-	RBSN	1	0	1	1	1	0	0	0	1	5
chr2	20647402	+	RHOB	1	1	1	1	1	0	0	0	0	5
chr19	49995372	+	RPL13A	0	1	1	1	0	0	1	1	0	5
chr15	75248032	-	RPP25	0	1	1	1	1	0	0	0	1	5
chr21	45223672	+	RRP1	0	1	1	1	0	0	0	1	1	5
chr21	45114780	+	RRP1B	1	0	1	1	0	0	0	1	1	5
chr9	135139681	-	SETX	1	1	1	1	0	0	0	0	1	5
chr4	2835692	+	SH3BP2	1	1	1	1	1	0	0	0	0	5
chr1	113460102	-	SLC16A1	0	1	1	1	1	0	0	0	1	5
chr17	79219803	-	SLC38A10	0	1	1	1	0	0	0	1	1	5
chr16	87864702	-	SLC7A5	0	0	1	1	1	0	0	1	1	5
chr16	87864762	-	SLC7A5	1	0	1	1	0	0	0	1	1	5
chr16	87866116	-	SLC7A5	1	1	1	1	1	0	0	0	0	5
chr5	60455770	-	SMIM15	1	0	1	1	0	0	0	1	1	5
chr2	54858627	+	SPTBN1	1	0	1	1	1	0	0	0	1	5
chr16	70432851	-	ST3GAL2	0	1	1	1	0	0	0	1	1	5
chr3	10321557	+	TATDN2	0	1	1	1	0	0	0	1	1	5
chr19	39980461	+	TIMM50	1	1	1	1	0	0	0	0	1	5
chr14	24662347	-	TM9SF1	1	1	1	1	0	0	0	0	1	5
chr3	50392445	-	TMEM115	0	1	1	1	0	0	0	1	1	5
chr9	139006900	-	TMEM250	1	1	1	1	1	0	0	0	0	5
chr2	85133714	+	TMSB10	1	1	1	1	0	0	1	0	0	5
chr7	5410519	-	TNRC18	1	1	1	0	0	0	0	1	1	5
chr13	45911429	-	TPT1	1	1	1	1	0	0	0	1	0	5
chr3	101284188	+	TRMT10C	0	1	1	1	1	0	0	0	1	5
chr7	98609953	+	TRRAP	1	1	1	1	0	0	0	0	1	5
chr12	58190414	+	TSFM	0	1	1	1	1	0	0	0	1	5
chr19	56166046	+	U2AF2	0	1	1	1	0	0	0	1	1	5
chr12	110930906	-	VPS29	1	1	1	1	1	0	0	0	0	5
chr2	128463863	-	WDR33	1	1	1	1	1	0	0	0	0	5
chr3	49049267	+	WDR6	0	1	1	1	1	0	0	0	1	5
chr1	68591769	-	WLS	1	1	1	1	1	0	0	0	0	5
chr20	61835022	-	YTHDF1	1	1	1	1	1	0	0	0	0	5
chr7	75958661	-	YWHAG	1	1	1	1	0	0	0	0	1	5
chr3	44967811	-	ZDHHC3	1	1	1	1	1	0	0	0	0	5
chr2	43451337	-	ZFP36L2	1	1	1	1	0	0	0	1	0	5
chr12	48736826	-	ZNF641	1	1	1	1	0	0	0	1	0	5
chr16	70286557	-	AARS1	0	1	1	1	0	0	0	0	1	4
chr6	44267637	-	AARS2	1	1	1	1	0	0	0	0	0	4
chr1	179077547	-	ABL2	1	1	1	1	0	0	0	0	0	4
chr6	26598682	+	ABT1	0	0	1	1	1	0	0	1	0	4
chr6	26598711	+	ABT1	0	1	1	1	0	0	0	1	0	4
chr6	26598945	+	ABT1	0	1	1	1	0	0	1	0	0	4
chr3	38164420	-	ACAA1	1	0	1	1	1	0	0	0	0	4
chr7	5567164	-	ACTB	1	1	1	1	0	0	0	0	0	4
chr17	79477711	-	ACTG1	1	0	1	1	0	0	0	1	0	4
chr17	79479349	-	ACTG1	0	1	1	1	0	1	0	0	0	4
chr1	154574076	-	ADAR	1	0	1	1	0	0	0	0	1	4
chr1	202910378	-	ADIPOR1	1	1	1	1	0	0	0	0	0	4
chr10	64565475	+	ADO	0	1	1	1	0	0	0	1	0	4
chr15	73044750	-	ADPGK	1	1	1	1	0	0	0	0	0	4
chr15	89173438	+	AEN	0	1	1	1	0	0	0	1	0	4
chr4	88036204	+	AFF1	1	0	1	1	0	0	0	0	1	4
chr4	88036267	+	AFF1	0	1	1	1	1	0	0	0	0	4
chr18	12329625	-	AFG3L2	1	1	1	1	0	0	0	0	0	4
chr7	150841303	+	AGAP3	0	0	1	1	0	0	1	0	1	4
chr9	139567977	-	AGPAT2	1	0	1	1	0	0	0	1	0	4
chr11	62285531	-	AHNAK	1	0	1	1	0	0	0	0	1	4
chr11	62301374	-	AHNAK	1	0	1	1	1	0	0	0	0	4
chr14	105405158	-	AHNAK2	1	1	1	1	0	0	0	0	0	4
chr14	77935559	+	AHSA1	0	1	1	0	1	0	1	0	0	4
chr14	77935690	+	AHSA1	0	1	1	1	0	0	1	0	0	4
chr7	6063138	+	AIMP2	0	1	1	1	0	0	0	1	0	4
chr9	130630149	-	AK1	0	1	1	1	0	0	0	1	0	4
chr19	15465973	-	AKAP8	1	0	1	1	0	0	0	0	1	4
chr14	105236392	-	AKT1	1	1	1	1	0	0	0	0	0	4
chr19	40738884	-	AKT2	1	1	1	1	0	0	0	0	0	4
chr10	97366639	-	ALDH18A1	1	1	1	1	0	0	0	0	0	4
chr14	78140066	-	ALKBH1	0	1	1	1	0	1	0	0	0	4
chr11	46418702	-	AMBRA1	0	1	1	1	1	0	0	0	0	4
chr11	46564303	-	AMBRA1	1	1	1	1	0	0	0	0	0	4
chr11	46564309	-	AMBRA1	0	1	1	1	0	0	0	1	0	4
chr9	140082079	-	ANAPC2	1	0	1	1	0	0	0	1	0	4
chr12	110811795	-	ANAPC7	1	1	1	1	0	0	0	0	0	4
chr12	110811859	-	ANAPC7	1	0	1	1	1	0	0	0	0	4
chr1	213186643	-	ANGEL2	1	0	1	1	1	0	0	0	0	4
chr5	14710971	-	ANKH	1	1	1	1	0	0	0	0	0	4
chr5	139876769	+	ANKHD1	1	0	0	1	1	1	0	0	0	4
chr12	133306551	-	ANKLE2	1	1	1	1	0	0	0	0	0	4
chr13	111532122	-	ANKRD10	0	0	1	1	1	0	0	0	1	4
chr16	89353367	-	ANKRD11	1	1	1	1	0	0	0	0	0	4
chr17	27941493	+	ANKRD13B	1	1	1	1	0	0	0	0	0	4
chr19	33088549	-	ANKRD27	1	0	1	1	1	0	0	0	0	4
chr17	48772929	-	ANKRD40	0	0	1	1	0	0	0	1	1	4
chr17	48773325	-	ANKRD40	0	1	0	1	1	0	0	0	1	4
chr17	48773370	-	ANKRD40	0	1	1	1	0	0	0	0	1	4
chr17	48773405	-	ANKRD40	0	1	1	1	0	0	0	0	1	4
chr14	102973292	-	ANKRD9	1	1	1	1	0	0	0	0	0	4
chr11	6432063	-	APBB1	1	0	1	0	0	0	0	1	1	4
chr14	20925462	+	APEX1	0	1	1	1	0	0	1	0	0	4
chr14	20925667	+	APEX1	0	1	0	1	0	1	1	0	0	4
chr14	50360891	+	ARF6	0	1	1	1	0	0	0	0	1	4
chr14	50360937	+	ARF6	0	1	1	1	0	0	0	0	1	4
chr11	6498272	-	ARFIP2	0	1	1	1	1	0	0	0	0	4
chr19	47503712	+	ARHGAP35	0	1	1	1	1	0	0	0	0	4
chr19	47504011	+	ARHGAP35	0	0	1	1	1	0	1	0	0	4
chr19	47504172	+	ARHGAP35	1	0	1	1	0	0	0	1	0	4
chr17	79825907	-	ARHGDIA	0	1	1	1	1	0	0	0	0	4
chr17	79826756	-	ARHGDIA	1	0	1	1	0	0	0	1	0	4
chr3	56763386	-	ARHGEF3	1	0	1	1	1	0	0	0	0	4
chr1	27106382	+	ARID1A	0	1	1	1	0	0	0	1	0	4
chr16	57286268	+	ARL2BP	1	0	1	1	0	0	0	1	0	4
chr3	69153754	+	ARL6IP5	1	1	1	1	0	0	0	0	0	4
chr8	66516608	-	ARMC1	1	1	1	1	0	0	0	0	0	4
chr9	132400003	-	ASB6	1	0	1	1	0	0	0	0	1	4
chr15	101170072	+	ASB7	0	0	1	1	0	0	0	1	1	4
chr6	119228769	+	ASF1A	0	1	1	1	0	0	0	1	0	4
chr1	155451563	-	ASH1L	1	1	0	1	0	0	0	0	1	4
chr1	197070540	-	ASPM	1	0	1	1	1	0	0	0	0	4
chr20	31022646	+	ASXL1	0	1	1	1	0	0	0	1	0	4
chr2	25965712	-	ASXL2	1	0	1	1	0	0	0	0	1	4
chr1	161928489	+	ATF6	0	0	1	1	0	0	1	1	0	4
chr5	172461584	+	ATP6V0E1	0	1	1	1	0	0	1	0	0	4
chr20	50215246	-	ATP9A	1	0	1	1	0	0	0	0	1	4
chr12	74931714	+	ATXN7L3B	0	1	1	1	0	0	0	0	1	4
chr15	45007789	+	B2M	1	1	1	1	0	0	0	0	0	4
chr15	45009929	+	B2M	0	1	1	1	0	0	1	0	0	4
chr15	45010083	+	B2M	0	1	1	1	0	0	1	0	0	4
chr1	1170196	+	B3GALT6	0	0	1	1	1	0	0	0	1	4
chr9	33113463	-	B4GALT1	1	1	1	1	0	0	0	0	0	4
chr1	44456130	+	B4GALT2	0	1	1	1	0	0	0	1	0	4
chr20	48252898	-	B4GALT5	0	1	1	1	1	0	0	0	0	4
chr14	104027341	-	BAG5	1	0	1	1	0	0	0	0	1	4
chr5	17275837	+	BASP1	1	1	1	1	0	0	0	0	0	4
chr20	30309697	-	BCL2L1	0	1	1	1	1	0	0	0	0	4
chr20	30310049	-	BCL2L1	0	1	1	1	0	0	0	1	0	4
chr20	30310056	-	BCL2L1	1	1	1	1	0	0	0	0	0	4
chr22	18210383	+	BCL2L13	0	1	1	1	1	0	0	0	0	4
chr7	72951211	-	BCL7B	1	1	1	1	0	0	0	0	0	4
chrX	39931957	-	BCOR	1	0	1	1	0	0	0	0	1	4
chr11	203063	-	BET1L	1	1	1	1	0	0	0	0	0	4
chr9	95481659	-	BICD2	1	1	1	1	0	0	0	0	0	4
chr9	95481677	-	BICD2	0	1	1	1	1	0	0	0	0	4
chr2	32640603	+	BIRC6	0	1	1	1	0	0	0	0	1	4
chr6	8015879	-	BLOC1S5	1	1	1	1	0	0	0	0	0	4
chr17	65850773	+	BPTF	1	0	1	1	0	0	1	0	0	4
chr7	2578176	-	BRAT1	1	1	1	1	0	0	0	0	0	4
chr20	11904191	+	BTBD3	0	1	1	1	1	0	0	0	0	4
chr5	72801204	+	BTF3	0	1	1	0	1	0	1	0	0	4
chr6	26413672	+	BTN3A1	0	1	1	1	0	0	0	0	1	4
chr6	41900485	+	BYSL	0	0	1	1	1	0	0	1	0	4
chr16	31502108	-	C16orf58	1	1	0	1	1	0	0	0	0	4
chr16	9197019	+	C16orf72	0	1	1	1	0	0	0	1	0	4
chr16	9197023	+	C16orf72	0	1	1	1	0	0	1	0	0	4
chr17	71244837	+	C17orf80	1	1	1	1	0	0	0	0	0	4
chr19	51301147	-	C19orf48	0	1	1	1	1	0	0	0	0	4
chr1	1018060	-	C1orf159	1	1	0	1	0	0	0	1	0	4
chr1	154179916	-	C1orf43	1	1	1	1	0	0	0	0	0	4
chr1	85718258	-	C1orf52	1	0	1	1	1	0	0	0	0	4
chr21	47743041	-	C21orf58	1	0	1	1	0	0	0	1	0	4
chr3	155481401	-	C3orf33	1	0	1	1	0	0	0	0	1	4
chr3	88205801	+	C3orf38	0	0	1	1	1	0	1	0	0	4
chr5	133295429	-	C5orf15	0	1	1	1	1	0	0	0	0	4
chr6	24706164	-	C6orf62	1	0	1	1	0	0	0	1	0	4
chr6	36891493	+	C6orf89	0	1	1	1	1	0	0	0	0	4
chr6	36892693	+	C6orf89	0	0	1	1	1	0	0	0	1	4
chr9	132590039	-	C9orf78	0	0	1	1	1	0	0	0	1	4
chr22	24562884	+	CABIN1	1	0	1	1	0	0	0	0	1	4
chr19	47112952	+	CALM3	0	1	1	1	0	0	0	1	0	4
chr19	47112983	+	CALM3	0	1	1	1	0	0	1	0	0	4
chr19	13054672	+	CALR	0	1	1	1	0	0	0	0	1	4
chr19	13054750	+	CALR	0	1	1	1	0	0	0	0	1	4
chr7	128409327	+	CALU	0	1	1	1	0	0	1	0	0	4
chr9	138702706	-	CAMSAP1	1	1	1	1	0	0	0	0	0	4
chr12	67700007	+	CAND1	1	0	1	1	0	0	0	0	1	4
chr12	67700016	+	CAND1	0	1	1	1	0	0	1	0	0	4
chr12	67706600	+	CAND1	0	0	1	1	1	0	0	0	1	4
chr11	64978977	+	CAPN1	1	1	1	1	0	0	0	0	0	4
chr1	223963315	+	CAPN2	0	0	1	1	1	0	1	0	0	4
chr19	48714832	-	CARD8	1	0	1	1	0	0	0	1	0	4
chr17	40556299	-	CAVIN1	1	1	1	1	0	0	0	0	0	4
chr21	37445002	+	CBR1	0	1	1	1	1	0	0	0	0	4
chr17	77758682	+	CBX2	1	0	1	1	1	0	0	0	0	4
chr17	77807494	-	CBX4	1	1	1	1	0	0	0	0	0	4
chr22	39262383	-	CBX6	0	1	1	1	0	0	0	1	0	4
chr3	123634043	-	CCDC14	1	0	1	1	0	0	0	1	0	4
chr3	123634518	-	CCDC14	1	0	1	1	1	0	0	0	0	4
chr11	65658980	+	CCDC85B	1	0	1	1	0	0	0	1	0	4
chr1	86048908	+	CCN1	0	0	1	1	1	0	0	0	1	4
chr19	30314964	+	CCNE1	1	1	1	1	0	0	0	0	0	4
chr4	77969631	-	CCNI	1	1	1	1	0	0	0	0	0	4
chr15	55652681	-	CCPG1	1	1	0	1	0	0	0	0	1	4
chr5	10256208	+	CCT5	0	1	1	1	0	0	1	0	0	4
chr19	45912850	+	CD3EAP	1	0	1	1	0	0	0	0	1	4
chr19	45912964	+	CD3EAP	0	1	1	0	1	0	0	0	1	4
chr11	35250944	+	CD44	1	1	1	1	0	0	0	0	0	4
chr3	48200316	-	CDC25A	0	1	1	1	0	0	0	1	0	4
chr14	103410301	-	CDC42BPB	1	0	1	1	0	0	0	1	0	4
chr7	39991087	+	CDK13	0	1	1	1	0	0	0	1	0	4
chr7	40134474	+	CDK13	0	0	1	1	0	0	0	1	1	4
chr7	40134501	+	CDK13	0	0	1	1	0	0	0	1	1	4
chr12	58142256	-	CDK4	1	0	1	1	1	0	0	0	0	4
chr9	123201951	-	CDK5RAP2	1	0	1	1	0	0	0	0	1	4
chr9	130551969	+	CDK9	0	1	1	1	0	0	0	1	0	4
chr9	130552090	+	CDK9	0	1	1	1	0	0	0	0	1	4
chr9	130552229	+	CDK9	0	0	1	1	1	0	1	0	0	4
chr12	12871153	+	CDKN1B	0	1	1	1	0	0	0	1	0	4
chr16	22358955	-	CDR2	1	0	1	1	0	0	0	1	0	4
chr16	88874705	+	CDT1	1	0	1	1	1	0	0	0	0	4
chr6	4892422	+	CDYL	1	1	1	1	0	0	0	0	0	4
chr6	4892446	+	CDYL	0	1	1	1	0	0	0	0	1	4
chr8	48649851	-	CEBPD	1	1	1	1	0	0	0	0	0	4
chr20	3765707	-	CENPB	0	0	1	1	0	0	0	1	1	4
chr17	79976877	-	CENPX	0	1	1	1	1	0	0	0	0	4
chr17	79976915	-	CENPX	1	0	1	1	0	0	0	1	0	4
chr12	50524295	-	CERS5	1	1	1	1	0	0	0	0	0	4
chr15	93441181	+	CHD2	0	0	1	1	1	0	0	0	1	4
chr20	40033951	-	CHD6	1	0	1	1	0	0	0	0	1	4
chr16	89712197	-	CHMP1A	1	1	1	1	0	0	0	0	0	4
chr18	11851857	+	CHMP1B	0	0	1	1	1	0	0	0	1	4
chr8	141525390	+	CHRAC1	0	1	1	1	0	0	0	0	1	4
chr2	96938724	+	CIAO1	1	0	1	1	0	0	1	0	0	4
chr2	96939489	+	CIAO1	0	0	1	1	0	0	1	0	1	4
chr17	36889757	+	CISD3	0	1	1	1	0	0	1	0	0	4
chr12	106633387	-	CKAP4	1	1	1	1	0	0	0	0	0	4
chr12	106633429	-	CKAP4	0	1	1	1	0	0	0	1	0	4
chr13	77574697	+	CLN5	0	0	1	1	1	0	0	0	1	4
chr11	72004457	-	CLPB	0	1	1	1	1	0	0	0	0	4
chr17	2593871	-	CLUH	1	1	1	1	0	0	0	0	0	4
chr17	2601724	-	CLUH	1	1	1	0	0	0	0	1	0	4
chr6	42906788	+	CNPY3	0	1	1	1	0	0	0	1	0	4
chr6	42906800	+	CNPY3	0	1	1	1	0	0	0	1	0	4
chr1	53153582	-	COA7	0	1	1	1	0	0	0	0	1	4
chr1	53153588	-	COA7	0	1	1	1	0	0	0	0	1	4
chr1	53153699	-	COA7	1	1	1	1	0	0	0	0	0	4
chr16	69362618	-	COG8	0	1	1	1	0	0	0	0	1	4
chr16	69362633	-	COG8	0	0	1	1	1	0	0	0	1	4
chr16	69362741	-	COG8	0	0	1	1	1	0	0	0	1	4
chr16	69362814	-	COG8	0	1	1	1	0	0	0	1	0	4
chr8	146076053	-	COMMD5	1	1	1	1	0	0	0	0	0	4
chr8	146076061	-	COMMD5	1	1	1	1	0	0	0	0	0	4
chr1	160259367	-	COPA	1	0	1	1	1	0	0	0	0	4
chr16	57494580	+	COQ9	0	1	1	1	1	0	0	0	0	4
chr12	109041138	-	CORO1C	1	0	1	1	0	0	0	1	0	4
chr20	34242105	-	CPNE1	0	0	1	1	1	0	0	0	1	4
chr20	34243192	-	CPNE1	1	0	1	1	1	0	0	0	0	4
chr11	85375570	-	CREBZF	0	1	1	1	0	0	0	0	1	4
chr17	1326271	-	CRK	0	1	1	1	1	0	0	0	0	4
chr17	1326298	-	CRK	0	1	1	1	1	0	0	0	0	4
chr17	1340266	-	CRK	1	0	1	1	0	0	0	0	1	4
chr22	21288143	+	CRKL	0	1	1	1	0	0	0	1	0	4
chr22	21304365	+	CRKL	0	1	1	1	0	0	0	1	0	4
chr22	21307376	+	CRKL	0	0	1	1	1	0	1	0	0	4
chr22	21307519	+	CRKL	0	1	1	1	1	0	0	0	0	4
chr1	153920505	-	CRTC2	1	1	1	1	0	0	0	0	0	4
chr15	91185362	+	CRTC3	0	0	1	1	1	0	1	0	0	4
chr1	115282476	-	CSDE1	1	1	1	1	0	0	0	0	0	4
chr17	80202439	-	CSNK1D	1	1	1	1	0	0	0	0	0	4
chr19	1969782	+	CSNK1G2	0	0	1	1	0	1	1	0	0	4
chr17	7147214	-	CTDNEP1	1	1	1	1	0	0	0	0	0	4
chr17	7147339	-	CTDNEP1	0	1	1	1	0	0	0	1	0	4
chr12	58217242	-	CTDSP2	1	0	1	1	1	0	0	0	0	4
chr3	41281315	+	CTNNB1	0	1	1	1	0	1	0	0	0	4
chr7	148497737	+	CUL1	0	0	1	1	0	1	1	0	0	4
chr11	107975127	+	CUL5	1	0	1	1	1	0	0	0	0	4
chr7	134851154	-	CYREN	1	1	1	1	0	0	0	0	0	4
chr3	49570478	+	DAG1	0	1	1	1	1	0	0	0	0	4
chr5	10680338	-	DAP	1	0	1	1	1	0	0	0	0	4
chr1	155708153	+	DAP3	1	1	1	1	0	0	0	0	0	4
chr19	1434972	+	DAZAP1	0	1	1	1	0	0	1	0	0	4
chr19	1435069	+	DAZAP1	0	1	1	1	0	0	0	0	1	4
chr3	137880880	-	DBR1	0	0	1	1	0	0	0	1	1	4
chr4	17805998	-	DCAF16	1	0	1	1	0	0	0	1	0	4
chr14	69520814	-	DCAF5	1	0	1	1	0	0	0	0	1	4
chr1	160209827	-	DCAF8	1	0	1	1	0	0	0	0	1	4
chr1	160209980	-	DCAF8	1	0	1	1	0	0	0	1	0	4
chr3	53321260	-	DCP1A	1	0	1	1	0	0	0	0	1	4
chr5	112349097	+	DCP2	1	0	1	1	1	0	0	0	0	4
chr5	150090680	-	DCTN4	0	1	1	1	1	0	0	0	0	4
chr10	74034947	+	DDIT4	0	1	1	1	0	0	0	1	0	4
chr22	38879946	-	DDX17	1	0	1	1	1	0	0	0	0	4
chr1	112308843	+	DDX20	0	0	1	1	1	0	0	0	1	4
chr12	49223888	-	DDX23	0	1	1	1	0	0	0	1	0	4
chr12	49223904	-	DDX23	1	0	1	1	0	0	0	0	1	4
chr12	49223928	-	DDX23	0	0	1	1	1	0	0	1	0	4
chr14	94545963	-	DDX24	0	0	1	1	1	0	0	0	1	4
chr19	14523890	-	DDX39A	1	1	1	1	0	0	0	0	0	4
chr17	61895655	+	DDX42	0	0	1	1	1	0	0	0	1	4
chr7	44605540	-	DDX56	1	1	1	1	0	0	0	0	0	4
chr1	161091995	-	DEDD	1	1	1	1	0	0	0	0	0	4
chr1	224377877	+	DEGS1	0	0	1	1	1	0	0	0	1	4
chr11	9161182	-	DENND5A	1	1	1	1	0	0	0	0	0	4
chr11	9225560	-	DENND5A	1	1	1	1	0	0	0	0	0	4
chr1	10521710	-	DFFA	1	0	0	1	1	0	0	0	1	4
chr1	55316439	-	DHCR24	0	1	1	1	1	0	0	0	0	4
chr1	55316963	-	DHCR24	0	1	1	1	1	0	0	0	0	4
chr17	41601309	+	DHX8	0	0	1	1	0	0	1	1	0	4
chr19	46289444	-	DMWD	0	1	1	1	0	0	0	0	1	4
chr9	33038801	+	DNAJA1	1	1	1	1	0	0	0	0	0	4
chr16	46990838	-	DNAJA2	1	0	1	1	1	0	0	0	0	4
chr19	14627693	-	DNAJB1	1	0	1	0	1	0	0	0	1	4
chr12	56221672	-	DNAJC14	1	0	1	1	0	0	0	0	1	4
chr12	56222354	-	DNAJC14	0	1	1	1	0	0	0	1	0	4
chr1	94342427	-	DNTTIP2	1	0	1	1	0	0	0	1	0	4
chr1	44438230	+	DPH2	0	0	1	1	0	1	1	0	0	4
chr9	140005092	-	DPP7	1	1	1	1	0	0	0	0	0	4
chr20	35381078	-	DSN1	1	0	1	1	0	0	0	1	0	4
chr2	242615341	-	DTYMK	1	1	1	1	0	0	0	0	0	4
chr17	80015948	-	DUS1L	1	1	1	1	0	0	0	0	0	4
chr12	12630233	-	DUSP16	1	0	1	1	0	0	0	0	1	4
chr12	12674011	-	DUSP16	1	1	1	1	0	0	0	0	0	4
chr12	120936022	+	DYNLL1	0	1	1	1	0	0	0	1	0	4
chr12	120936054	+	DYNLL1	0	1	1	1	0	0	1	0	0	4
chr8	110576974	+	EBAG9	0	0	1	1	0	1	1	0	0	4
chrX	48386867	+	EBP	0	0	1	1	1	1	0	0	0	4
chr1	21544778	-	ECE1	1	1	1	1	0	0	0	0	0	4
chr1	21546250	-	ECE1	1	1	0	0	1	0	0	0	1	4
chr9	139756776	-	EDF1	1	0	1	1	1	0	0	0	0	4
chr1	171765931	+	EEF1AKNMT	1	1	0	1	0	0	1	0	0	4
chr19	3976326	-	EEF2	0	1	1	1	0	0	0	1	0	4
chr15	82443930	-	EFL1	1	0	1	1	0	0	0	0	1	4
chr19	41307016	+	EGLN2	0	1	1	1	0	0	0	0	1	4
chr15	42192779	-	EHD4	1	1	1	1	0	0	0	0	0	4
chr10	120795586	-	EIF3A	1	1	1	1	0	0	0	0	0	4
chr7	2419998	+	EIF3B	1	1	1	1	0	0	0	0	0	4
chr8	37917446	+	EIF4EBP1	0	1	1	1	1	0	0	0	0	4
chr3	184039578	+	EIF4G1	0	1	1	1	0	0	0	1	0	4
chr3	184052820	+	EIF4G1	0	1	1	1	0	0	1	0	0	4
chr2	100015971	+	EIF5B	0	1	1	1	1	0	0	0	0	4
chr17	12895947	-	ELAC2	0	1	1	1	0	0	0	1	0	4
chr1	205589672	-	ELK4	1	1	1	1	0	0	0	0	0	4
chr1	24086113	+	ELOA	0	1	1	1	0	0	0	0	1	4
chr15	34522077	+	EMC4	0	1	1	1	0	0	1	0	0	4
chr11	62369834	-	EML3	0	1	1	1	0	1	0	0	0	4
chr17	27187627	+	ERAL1	0	1	1	1	0	0	1	0	0	4
chr17	27187672	+	ERAL1	0	1	1	1	1	0	0	0	0	4
chr18	19110319	-	ESCO1	1	0	1	1	1	0	0	0	0	4
chr5	137843380	-	ETF1	1	1	1	1	0	0	0	0	0	4
chr21	40194809	+	ETS2	1	1	1	1	0	0	0	0	0	4
chr5	453608	+	EXOC3	1	0	1	1	1	0	0	0	0	4
chr14	57675403	-	EXOC5	1	0	1	1	1	0	0	0	0	4
chr17	74077266	-	EXOC7	1	0	1	1	0	0	0	1	0	4
chr17	74079277	-	EXOC7	1	1	1	1	0	0	0	0	0	4
chr11	44129567	+	EXT2	0	0	1	1	1	0	1	0	0	4
chr17	79507444	-	FAAP100	1	0	1	1	0	0	0	0	1	4
chr16	1877876	+	FAHD1	0	0	1	1	1	0	1	0	0	4
chr10	14562958	-	FAM107B	1	0	1	1	0	0	0	1	0	4
chr9	96208931	-	FAM120AOS	1	0	1	1	1	0	0	0	0	4
chr2	70524515	-	FAM136A	1	0	1	1	1	0	0	0	0	4
chr11	6239042	-	FAM160A2	1	1	1	1	0	0	0	0	0	4
chr10	126370411	-	FAM53B	1	0	1	1	0	0	0	0	1	4
chr5	137682608	+	FAM53C	0	1	1	1	0	0	0	0	1	4
chr5	137682684	+	FAM53C	0	0	1	1	0	0	1	0	1	4
chr12	1702199	-	FBXL14	0	1	1	1	1	0	0	0	0	4
chr12	1702219	-	FBXL14	0	0	1	1	0	0	0	1	1	4
chr10	104182778	+	FBXL15	0	1	1	1	0	0	0	1	0	4
chr16	30959400	+	FBXL19	0	1	1	1	0	0	1	0	0	4
chr13	77581568	-	FBXL3	1	0	1	1	0	0	0	0	1	4
chr12	117583879	-	FBXO21	1	0	1	1	1	0	0	0	0	4
chr1	16577755	-	FBXO42	1	0	1	1	0	0	0	0	1	4
chr9	123527022	-	FBXW2	1	0	1	1	1	0	0	0	0	4
chr9	139835339	-	FBXW5	0	1	1	1	1	0	0	0	0	4
chr4	153244055	-	FBXW7	1	0	1	1	0	0	0	0	1	4
chr8	11696068	+	FDFT1	1	1	1	1	0	0	0	0	0	4
chr17	72858675	-	FDXR	1	1	1	1	0	0	0	0	0	4
chr19	4794320	+	FEM1A	1	1	1	1	0	0	0	0	0	4
chr15	68582953	+	FEM1B	0	0	1	1	1	0	0	0	1	4
chr15	68582964	+	FEM1B	0	0	1	1	1	0	0	0	1	4
chr15	68583522	+	FEM1B	0	0	1	1	1	0	0	0	1	4
chr19	56103773	-	FIZ1	1	1	1	1	0	0	0	0	0	4
chr17	39978688	+	FKBP10	0	1	1	1	0	0	0	1	0	4
chr17	39978730	+	FKBP10	0	1	1	1	0	0	1	0	0	4
chr17	39978738	+	FKBP10	0	1	1	1	0	0	1	0	0	4
chr19	47259996	+	FKRP	1	0	1	1	0	0	0	1	0	4
chrX	153588816	-	FLNA	1	1	1	0	1	0	0	0	0	4
chrX	153596088	-	FLNA	1	1	1	1	0	0	0	0	0	4
chr9	132650851	-	FNBP1	1	0	1	1	0	0	0	0	1	4
chr1	1533573	-	FNDC10	1	1	1	0	0	0	0	1	0	4
chr6	1612582	+	FOXC1	0	0	1	1	1	0	0	1	0	4
chr7	4802578	+	FOXK1	0	1	1	1	0	0	0	0	1	4
chr22	36900169	-	FOXRED2	1	1	1	1	0	0	0	0	0	4
chr10	99093368	-	FRAT2	0	0	1	1	0	0	0	1	1	4
chr19	681824	+	FSTL3	0	1	1	1	0	0	0	1	0	4
chr19	49468619	+	FTL	0	1	1	1	1	0	0	0	0	4
chr19	49470088	+	FTL	0	1	1	1	0	0	1	0	0	4
chrX	44383441	-	FUNDC1	0	0	1	1	1	0	0	0	1	4
chr19	3535227	+	FZR1	0	1	1	1	0	0	0	1	0	4
chr4	76570390	-	G3BP2	1	1	1	1	0	0	0	0	0	4
chr4	76570626	-	G3BP2	1	1	1	1	0	0	0	0	0	4
chr1	230415561	+	GALNT2	0	1	1	1	1	0	0	0	0	4
chr7	92085817	+	GATAD1	1	1	1	1	0	0	0	0	0	4
chr7	127222669	-	GCC1	0	0	1	1	0	0	0	1	1	4
chr12	120565365	-	GCN1	1	1	1	1	0	0	0	0	0	4
chr17	650129	-	GEMIN4	0	0	1	1	0	0	0	1	1	4
chr19	45593995	+	GEMIN7	1	0	1	1	0	0	0	0	1	4
chr16	23477745	-	GGA2	1	0	1	1	1	0	0	0	0	4
chr17	73234170	-	GGA3	1	1	1	1	0	0	0	0	0	4
chr1	235505547	+	GGPS1	0	0	1	1	0	0	0	1	1	4
chr16	58438528	+	GINS3	1	0	1	0	0	0	0	1	1	4
chr16	74486604	-	GLG1	1	1	1	1	0	0	0	0	0	4
chr1	156262812	-	GLMP	1	0	1	1	1	0	0	0	0	4
chr6	38644989	-	GLO1	1	1	1	1	0	0	0	0	0	4
chr7	2770642	-	GNA12	1	0	1	1	0	0	0	0	1	4
chr5	32126637	-	GOLPH3	1	0	1	1	0	0	0	1	0	4
chr1	150620999	-	GOLPH3L	1	0	1	1	1	0	0	0	0	4
chr8	41456075	+	GPAT4	0	0	1	1	1	0	1	0	0	4
chr1	217793360	-	GPATCH2	1	0	1	1	0	0	0	0	1	4
chr1	156564514	-	GPATCH4	1	0	1	1	1	0	0	0	0	4
chr17	42475753	-	GPATCH8	1	1	1	1	0	0	0	0	0	4
chr17	42478419	-	GPATCH8	1	0	1	1	0	0	0	1	0	4
chr2	241405727	+	GPC1	0	0	1	1	1	0	0	1	0	4
chr14	81646511	-	GTF2A1	1	0	1	1	0	0	0	0	1	4
chr6	43589025	-	GTPBP2	1	1	1	1	0	0	0	0	0	4
chr3	129034204	-	H1-10	1	0	1	1	1	0	0	0	0	4
chr11	118964898	-	H2AX	1	0	1	1	1	0	0	0	0	4
chr5	140078217	+	HARS2	0	1	1	1	0	0	0	1	0	4
chr17	3629175	+	HASPIN	0	0	1	1	0	0	0	1	1	4
chr16	3072853	-	HCFC1R1	0	1	1	1	1	0	0	0	0	4
chr9	116136658	-	HDHD3	0	1	1	1	0	0	0	1	0	4
chr22	17619166	-	HDHD5	1	1	1	1	0	0	0	0	0	4
chr10	69832780	-	HERC4	1	0	1	1	0	0	0	1	0	4
chr3	193856079	+	HES1	1	0	1	1	0	0	0	1	0	4
chr17	43227589	+	HEXIM1	0	1	1	1	0	0	0	1	0	4
chr7	27565813	-	HIBADH	1	1	1	0	1	0	0	0	0	4
chr7	75165933	-	HIP1	1	0	1	1	0	0	0	0	1	4
chr22	19431651	-	HIRA	1	1	1	1	0	0	0	0	0	4
chr6	143074401	-	HIVEP2	1	0	1	1	1	0	0	0	0	4
chr21	38309173	-	HLCS	0	0	1	1	1	1	0	0	0	4
chr6	26545421	+	HMGN4	0	1	1	1	1	0	0	0	0	4
chr5	149431775	+	HMGXB3	1	1	1	1	0	0	0	0	0	4
chr5	137088636	-	HNRNPA0	1	1	1	1	0	0	0	0	0	4
chr5	137089652	-	HNRNPA0	1	1	1	1	0	0	0	0	0	4
chr5	137089662	-	HNRNPA0	0	1	1	1	0	0	0	1	0	4
chr10	43882259	-	HNRNPF	1	1	1	1	0	0	0	0	0	4
chr10	43882690	-	HNRNPF	1	0	1	1	0	0	0	1	0	4
chr10	43883153	-	HNRNPF	0	1	1	1	0	0	0	1	0	4
chr19	8550637	+	HNRNPM	1	1	1	1	0	0	0	0	0	4
chr11	62494567	-	HNRNPUL2	1	1	1	1	0	0	0	0	0	4
chr7	27237935	-	HOXA13	1	0	1	1	1	0	0	0	0	4
chr11	18301262	-	HPS5	1	1	1	1	0	0	0	0	0	4
chr14	102552362	-	HSP90AA1	1	1	1	1	0	0	0	0	0	4
chr6	44217163	+	HSP90AB1	0	1	1	0	1	0	1	0	0	4
chr6	44220845	+	HSP90AB1	0	1	1	1	0	0	1	0	0	4
chr21	15746329	-	HSPA13	0	0	1	1	1	0	0	0	1	4
chr21	15746380	-	HSPA13	0	1	0	1	1	0	0	0	1	4
chr10	14885686	+	HSPA14	0	0	1	1	0	0	0	1	1	4
chr9	127998832	-	HSPA5	1	0	1	1	0	0	0	1	0	4
chr11	122928389	-	HSPA8	1	1	1	1	0	0	0	0	0	4
chrX	135594080	+	HTATSF1	1	0	1	1	0	0	0	0	1	4
chr3	50357514	-	HYAL2	1	1	1	1	0	0	0	0	0	4
chr1	228363055	+	IBA57	1	0	1	1	0	0	0	1	0	4
chr5	5462425	+	ICE1	1	1	1	1	0	0	0	0	0	4
chr1	6285121	-	ICMT	0	1	1	1	0	0	0	0	1	4
chr1	6285147	-	ICMT	0	1	0	1	0	0	0	1	1	4
chr1	23884756	-	ID3	1	1	1	1	0	0	0	0	0	4
chr15	78462595	+	IDH3A	0	1	1	0	1	0	1	0	0	4
chr9	131939140	-	IER5L	0	1	1	1	0	0	0	1	0	4
chr9	131939559	-	IER5L	1	1	1	1	0	0	0	0	0	4
chr9	131939598	-	IER5L	0	1	1	1	0	0	0	1	0	4
chr3	50325468	-	IFRD2	1	1	1	0	1	0	0	0	0	4
chr7	45952436	-	IGFBP3	1	0	1	1	1	0	0	0	0	4
chr19	50411707	-	IL4I1	0	1	1	1	1	0	0	0	0	4
chr19	50412809	-	IL4I1	1	1	1	1	0	0	0	0	0	4
chr5	55237018	-	IL6ST	0	0	1	1	1	0	0	0	1	4
chr19	10798302	+	ILF3	0	1	1	1	1	0	0	0	0	4
chr19	10801841	+	ILF3	0	1	1	1	1	0	0	0	0	4
chr19	10762933	-	ILF3-DT	1	0	1	1	0	0	0	0	1	4
chr2	131104070	+	IMP4	0	1	1	1	0	0	0	1	0	4
chr2	131104117	+	IMP4	0	1	1	1	0	0	0	1	0	4
chr2	131104140	+	IMP4	0	1	1	1	0	0	1	0	0	4
chr11	71948467	+	INPPL1	1	1	1	1	0	0	0	0	0	4
chr8	19709369	+	INTS10	1	1	1	0	1	0	0	0	0	4
chr12	27058328	-	INTS13	1	1	1	1	0	0	0	0	0	4
chr15	65871777	-	INTS14	1	1	1	1	0	0	0	0	0	4
chr3	48730507	-	IP6K2	1	0	1	1	0	0	0	1	0	4
chr1	201845316	+	IPO9	0	0	1	1	1	0	0	0	1	4
chr1	201845325	+	IPO9	0	0	1	1	1	0	1	0	0	4
chr1	201845378	+	IPO9	0	1	1	1	0	0	0	0	1	4
chr1	156496003	-	IQGAP3	1	1	1	1	0	0	0	0	0	4
chr19	46388403	-	IRF2BP1	1	0	1	1	0	0	0	1	0	4
chr1	234743103	-	IRF2BP2	0	1	1	1	1	0	0	0	0	4
chr1	234743163	-	IRF2BP2	1	1	1	1	0	0	0	0	0	4
chr1	234743195	-	IRF2BP2	0	1	1	1	0	0	0	0	1	4
chr1	234743413	-	IRF2BP2	0	1	1	1	0	0	0	0	1	4
chr16	54319020	-	IRX3	0	0	1	1	0	0	0	1	1	4
chr19	55964395	-	ISOC2	0	1	1	1	0	0	0	1	0	4
chr16	71962065	+	IST1	0	0	1	1	1	0	0	0	1	4
chr12	54789110	-	ITGA5	1	1	1	1	0	0	0	0	0	4
chr12	54789534	-	ITGA5	1	1	1	1	0	0	0	0	0	4
chr12	54789877	-	ITGA5	1	0	1	1	0	0	0	0	1	4
chr2	182766962	+	ITPRID2	0	0	1	1	1	0	1	0	0	4
chr2	128262352	-	IWS1	0	0	1	1	1	0	0	0	1	4
chr3	9935105	+	JAGN1	0	0	1	1	1	0	0	0	1	4
chr16	732596	-	JMJD8	1	1	1	1	0	0	0	0	0	4
chr1	153947091	-	JTB	1	1	1	1	0	0	0	0	0	4
chr19	18391504	-	JUND	1	1	1	1	0	0	0	0	0	4
chr19	11275872	-	KANK2	1	1	1	1	0	0	0	0	0	4
chr8	41789741	-	KAT6A	1	0	1	1	0	0	0	0	1	4
chr7	32909108	-	KBTBD2	1	1	1	1	0	0	0	0	0	4
chr7	32909637	-	KBTBD2	1	0	1	1	0	0	0	0	1	4
chr1	233807119	+	KCNK1	0	1	1	1	1	0	0	0	0	4
chr1	155883840	-	KHDC4	1	1	1	1	0	0	0	0	0	4
chr14	24906448	+	KHNYN	0	1	1	1	1	0	0	0	0	4
chr17	26962483	-	KIAA0100	1	1	1	1	0	0	0	0	0	4
chr22	45592362	-	KIAA0930	1	1	1	1	0	0	0	0	0	4
chr1	33237964	+	KIAA1522	1	0	1	1	0	0	0	1	0	4
chr6	17764673	-	KIF13A	1	1	1	1	0	0	0	0	0	4
chr17	43005547	-	KIF18B	1	1	1	1	0	0	0	0	0	4
chr15	31665582	+	KLF13	0	1	1	1	0	0	0	0	1	4
chr10	3824246	-	KLF6	1	0	1	1	1	0	0	0	0	4
chrX	24006241	-	KLHL15	1	0	1	1	0	0	0	0	1	4
chr1	6653610	-	KLHL21	1	1	1	1	0	0	0	0	0	4
chr9	21333535	-	KLHL9	0	0	1	1	1	0	0	0	1	4
chr9	21333623	-	KLHL9	1	0	1	1	0	0	0	0	1	4
chr9	21333662	-	KLHL9	0	0	1	1	1	0	0	0	1	4
chr12	49425276	-	KMT2D	1	0	1	1	0	0	0	0	1	4
chr15	40686084	+	KNSTRN	0	1	1	1	0	0	0	0	1	4
chr3	122145496	-	KPNA1	1	0	1	1	0	0	0	1	0	4
chr1	32636669	+	KPNA6	0	1	1	1	0	0	0	0	1	4
chr1	32636673	+	KPNA6	0	1	1	1	0	0	0	0	1	4
chr1	32636708	+	KPNA6	0	1	1	0	1	0	0	0	1	4
chr1	183111849	+	LAMC1	0	0	1	1	1	0	0	0	1	4
chr11	71808683	-	LAMTOR1	1	1	1	1	0	0	0	0	0	4
chr5	154194927	+	LARP1	0	1	1	1	0	0	0	1	0	4
chr5	154194938	+	LARP1	0	1	1	1	1	0	0	0	0	4
chr5	154195414	+	LARP1	0	1	1	1	0	0	0	1	0	4
chr5	145493725	-	LARS1	1	1	1	1	0	0	0	0	0	4
chr3	45589442	+	LARS2	0	1	1	1	0	0	0	1	0	4
chr1	225589370	-	LBR	1	0	1	1	1	0	0	0	0	4
chr10	103867719	-	LDB1	1	1	1	1	0	0	0	0	0	4
chr10	103867714	-	LDB1	0	1	1	1	0	0	0	0	1	4
chr19	11242276	+	LDLR	0	1	1	1	0	0	1	0	0	4
chrX	140270321	-	LDOC1	1	1	1	1	0	0	0	0	0	4
chr4	1815787	-	LETM1	1	1	1	1	0	0	0	0	0	4
chr17	76968439	-	LGALS3BP	0	1	1	1	1	0	0	0	0	4
chr17	33310311	+	LIG3	0	0	1	1	0	0	0	1	1	4
chr1	87810684	+	LMO4	0	1	1	1	0	0	1	0	0	4
chr16	29818081	+	LOC606724	0	1	1	1	0	0	0	1	0	4
chr8	23154899	-	LOXL2	1	1	1	1	0	0	0	0	0	4
chr5	1462138	-	LPCAT1	1	0	1	1	1	0	0	0	0	4
chr1	53711546	-	LRP8	1	1	1	1	0	0	0	0	0	4
chr3	120049714	-	LRRC58	1	0	1	1	1	0	0	0	0	4
chr2	238671363	+	LRRFIP1	0	0	1	1	1	0	0	0	1	4
chr1	36859549	-	LSM10	1	1	1	1	0	0	0	0	0	4
chr1	36859579	-	LSM10	0	1	0	1	1	0	0	1	0	4
chr17	48829743	+	LUC7L3	0	0	0	1	1	1	1	0	0	4
chr8	144103496	+	LY6E	0	1	1	1	1	0	0	0	0	4
chr6	90345261	-	LYRM2	1	0	1	1	0	0	0	1	0	4
chr3	184429208	-	MAGEF1	0	1	1	1	1	0	0	0	0	4
chr11	65267666	+	MALAT1	0	1	1	1	0	0	1	0	0	4
chr11	65267952	+	MALAT1	1	1	1	1	0	0	0	0	0	4
chr5	179192879	+	MAML1	0	1	1	1	0	0	0	0	1	4
chr9	140003067	+	MAN1B1	1	0	1	0	0	0	0	1	1	4
chr15	91463083	+	MAN2A2	0	1	1	1	1	0	0	0	0	4
chr4	103553187	-	MANBA	1	0	1	1	1	0	0	0	0	4
chr19	17837736	+	MAP1S	1	0	1	1	0	0	0	0	1	4
chr19	7977272	+	MAP2K7	0	1	1	1	0	0	1	0	0	4
chr3	47958211	-	MAP4	0	1	1	1	0	0	0	0	1	4
chr3	47958229	-	MAP4	0	1	1	1	0	0	0	0	1	4
chr12	58152445	+	MARCHF9	0	0	1	1	0	0	0	1	1	4
chr19	1577000	-	MBD3	1	0	1	1	0	0	0	1	0	4
chr19	1577704	-	MBD3	1	1	0	1	0	0	0	0	1	4
chr19	1577738	-	MBD3	0	0	1	1	0	0	0	1	1	4
chr19	1577779	-	MBD3	0	0	1	1	0	0	0	1	1	4
chr22	43529077	-	MCAT	1	1	1	1	0	0	0	0	0	4
chr1	150550860	-	MCL1	1	1	1	1	0	0	0	0	0	4
chr10	13251297	+	MCM10	0	1	1	1	0	0	0	0	1	4
chr17	4636535	+	MED11	0	0	1	1	1	0	0	0	1	4
chr1	28661084	+	MED18	0	0	1	1	0	0	0	1	1	4
chr1	28661174	+	MED18	0	1	1	1	0	0	0	0	1	4
chr12	27181426	+	MED21	1	1	1	1	0	0	0	0	0	4
chr19	16629470	-	MED26	1	1	1	1	0	0	0	0	0	4
chr19	16664079	-	MED26	0	1	1	1	0	0	0	1	0	4
chr11	64571805	-	MEN1	1	0	1	1	0	0	0	1	0	4
chr12	95907589	+	METAP2	0	1	1	1	1	0	0	0	0	4
chr12	95907620	+	METAP2	0	0	1	1	1	0	1	0	0	4
chr14	21967683	-	METTL3	1	0	1	1	1	0	0	0	0	4
chr19	1556030	-	MEX3D	1	1	1	0	0	0	0	1	0	4
chr19	1556702	-	MEX3D	0	1	1	1	0	0	0	1	0	4
chr19	3538503	-	MFSD12	1	0	1	1	1	0	0	0	0	4
chr6	111588173	+	MFSD4B	0	0	1	1	1	0	0	0	1	4
chr20	17971049	+	MGME1	0	0	1	0	1	1	1	0	0	4
chr22	18270748	-	MICAL3	1	1	1	1	0	0	0	0	0	4
chr22	38336991	+	MICALL1	0	1	1	1	0	0	0	0	1	4
chr10	74127827	-	MICU1	1	1	1	1	0	0	0	0	0	4
chrX	38664573	+	MID1IP1	0	1	1	1	0	0	0	1	0	4
chrX	38664585	+	MID1IP1	1	1	1	1	0	0	0	0	0	4
chr10	21785924	-	MIR1915HG	1	1	1	1	0	0	0	0	0	4
chr12	121134368	+	MLEC	0	1	1	0	1	0	0	0	1	4
chr19	6210559	-	MLLT1	1	1	1	1	0	0	0	0	0	4
chr19	6211208	-	MLLT1	0	1	1	1	0	0	1	0	0	4
chr16	2258862	+	MLST8	0	0	1	0	1	0	1	1	0	4
chr17	40723685	+	MLX	0	1	1	1	0	0	0	1	0	4
chr17	40724479	+	MLX	1	1	1	1	0	0	0	0	0	4
chr2	74688440	-	MOGS	1	1	1	1	0	0	0	0	0	4
chr22	31363956	-	MORC2	1	0	1	1	1	0	0	0	0	4
chrX	102931543	-	MORF4L2	1	1	1	1	0	0	0	0	0	4
chrX	102931549	-	MORF4L2	0	1	1	1	0	0	0	1	0	4
chr22	37425567	+	MPST	1	1	1	1	0	0	0	0	0	4
chr22	37425706	+	MPST	1	1	1	1	0	0	0	0	0	4
chr4	6642702	+	MRFAP1	0	1	1	1	1	0	0	0	0	4
chr4	6642771	+	MRFAP1	0	1	1	1	1	0	0	0	0	4
chr4	6643962	+	MRFAP1	1	1	1	1	0	0	0	0	0	4
chr7	2274474	-	MRM2	1	0	1	1	0	0	0	1	0	4
chr7	2274930	-	MRM2	1	0	1	1	1	0	0	0	0	4
chr17	695206	+	MRM3	0	1	1	1	0	0	0	1	0	4
chr17	45901503	-	MRPL10	0	1	1	1	1	0	0	0	0	4
chr17	79674413	+	MRPL12	0	1	1	1	0	0	1	0	0	4
chr17	79674426	+	MRPL12	0	1	1	1	0	0	0	1	0	4
chr11	59573936	-	MRPL16	1	0	1	1	1	0	0	0	0	4
chr1	1336363	+	MRPL20-AS1	0	1	1	1	0	0	0	1	0	4
chr2	86439770	+	MRPL35	0	1	1	1	1	0	0	0	0	4
chr9	140446868	+	MRPL41	0	1	1	1	0	0	1	0	0	4
chr17	36479005	+	MRPL45	0	0	1	1	0	1	1	0	0	4
chr11	64893465	+	MRPL49	0	1	1	1	0	0	0	0	1	4
chr13	21751428	+	MRPL57	0	1	1	1	0	0	0	1	0	4
chr19	39423577	+	MRPS12	0	1	1	1	0	0	0	0	1	4
chr6	43639367	-	MRPS18A	0	0	1	1	1	0	0	1	0	4
chr9	138395558	+	MRPS2	0	1	1	1	1	0	0	0	0	4
chr9	138395735	+	MRPS2	0	1	1	1	1	0	0	0	0	4
chr3	15093952	-	MRPS25	1	1	1	1	0	0	0	0	0	4
chr5	71516678	-	MRPS27	1	1	1	1	0	0	0	0	0	4
chr16	1822175	-	MRPS34	1	1	1	1	0	0	0	0	0	4
chr16	1822282	-	MRPS34	0	1	1	1	0	0	0	1	0	4
chr16	1822403	-	MRPS34	0	1	1	1	1	0	0	0	0	4
chr1	19585337	+	MRTO4	1	0	1	1	0	0	0	1	0	4
chr1	19585469	+	MRTO4	0	1	1	1	0	0	0	1	0	4
chr2	48026578	+	MSH6	1	0	1	1	0	0	0	1	0	4
chr3	135871084	-	MSL2	0	0	1	1	1	0	0	1	0	4
chr3	135871386	-	MSL2	1	1	1	1	0	0	0	0	0	4
chr18	8824914	+	MTCL1	1	0	1	1	0	0	0	0	1	4
chr10	135233859	+	MTG1	0	0	1	1	1	0	1	0	0	4
chr17	56573524	-	MTMR4	1	1	0	1	0	0	0	0	1	4
chr1	237061478	+	MTR	1	1	1	1	0	0	0	0	0	4
chr16	70697406	-	MTSS2	1	1	1	1	0	0	0	0	0	4
chr16	70697938	-	MTSS2	1	1	1	1	0	0	0	0	0	4
chr1	20826790	-	MUL1	0	0	1	1	0	0	0	1	1	4
chr16	88718851	-	MVD	1	1	1	0	0	0	0	1	0	4
chr8	128750888	+	MYC	0	1	1	1	0	1	0	0	0	4
chr8	128752837	+	MYC	0	1	1	1	0	0	0	1	0	4
chr8	128752867	+	MYC	1	1	1	1	0	0	0	0	0	4
chr8	128753317	+	MYC	0	0	1	1	0	0	0	1	1	4
chr17	1368932	-	MYO1C	0	1	1	1	1	0	0	0	0	4
chr17	1368946	-	MYO1C	1	1	1	1	0	0	0	0	0	4
chr16	48596213	-	N4BP1	1	0	1	1	1	0	0	0	0	4
chr6	30691732	+	NA	0	1	1	1	0	0	1	0	0	4
chr6	30881782	+	NA	1	1	1	1	0	0	0	0	0	4
chr6	31600388	+	NA	0	1	1	1	0	0	0	1	0	4
chr6	31600394	+	NA	0	1	1	1	0	0	1	0	0	4
chr6	31600507	+	NA	0	1	1	1	0	0	0	1	0	4
chr6	33373274	+	NA	1	1	1	1	0	0	0	0	0	4
chr6	30166792	-	NA	1	1	1	1	0	0	0	0	0	4
chr6	30568938	-	NA	1	1	1	1	0	0	0	0	0	4
chr6	30584564	-	NA	1	1	1	1	0	0	0	0	0	4
chr6	31827459	-	NA	1	1	1	1	0	0	0	0	0	4
chr6	32805900	-	NA	1	1	1	1	0	0	0	0	0	4
chr6	33289121	-	NA	1	1	1	1	0	0	0	0	0	4
chr4	140309249	+	NAA15	0	1	1	1	0	1	0	0	0	4
chr19	13249141	+	NACC1	1	1	1	1	0	0	0	0	0	4
chr17	40696323	+	NAGLU	0	1	1	1	0	0	0	1	0	4
chr11	2966446	-	NAP1L4	1	1	1	1	0	0	0	0	0	4
chr11	34167791	+	NAT10	0	1	1	1	0	0	0	1	0	4
chr8	90965773	-	NBN	1	0	1	1	0	0	0	0	1	4
chr3	172351627	-	NCEH1	1	1	1	1	0	0	0	0	0	4
chr19	3209338	+	NCLN	1	1	1	1	0	0	0	0	0	4
chr12	124809767	-	NCOR2	1	1	1	1	0	0	0	0	0	4
chr9	132995655	+	NCS1	0	0	1	1	1	0	1	0	0	4
chr3	110852889	+	NECTIN3	0	0	1	1	0	0	0	1	1	4
chr20	57570011	+	NELFCD	0	1	1	1	1	0	0	0	0	4
chr17	46137078	+	NFE2L1	0	1	1	1	0	0	0	0	1	4
chr2	178096398	-	NFE2L2	1	1	1	1	0	0	0	0	0	4
chr2	178096525	-	NFE2L2	1	1	1	1	0	0	0	0	0	4
chr15	90814734	+	NGRN	0	1	1	1	1	0	0	0	0	4
chr15	90815085	+	NGRN	0	0	1	1	1	0	0	1	0	4
chr9	95884246	-	NINJ1	0	1	1	1	0	0	0	1	0	4
chr5	36976092	+	NIPBL	0	1	1	1	0	0	0	0	1	4
chr5	36976203	+	NIPBL	1	0	1	1	0	0	0	0	1	4
chr5	36986068	+	NIPBL	0	0	1	1	0	0	1	0	1	4
chr17	7319117	+	NLGN2	0	1	1	1	1	0	0	0	0	4
chr16	4511824	-	NMRAL1	1	1	1	1	0	0	0	0	0	4
chr16	4516258	-	NMRAL1	1	0	1	1	1	0	0	0	0	4
chr17	43186169	+	NMT1	0	1	1	1	1	0	0	0	0	4
chr16	69776068	-	NOB1	1	0	1	1	0	0	0	0	1	4
chr9	33462633	-	NOL6	1	1	1	1	0	0	0	0	0	4
chr12	6666367	-	NOP2	1	1	1	1	0	0	0	0	0	4
chr20	2638952	+	NOP56	0	1	1	0	1	0	0	0	1	4
chr20	34638326	-	NORAD	0	1	1	1	0	0	0	0	1	4
chr17	45699406	+	NPEPPS	1	0	1	1	1	0	0	0	0	4
chr17	79525461	-	NPLOC4	1	1	1	1	0	0	0	0	0	4
chr5	92929586	+	NR2F1	1	1	1	1	0	0	0	0	0	4
chr19	17343066	-	NR2F6	1	1	1	1	0	0	0	0	0	4
chr1	52344081	-	NRDC	1	0	1	1	1	0	0	0	0	4
chr4	1980713	+	NSD2	0	1	1	1	0	0	0	1	0	4
chr4	1980746	+	NSD2	1	1	1	1	0	0	0	0	0	4
chr8	38205266	-	NSD3	0	1	1	1	0	0	0	1	0	4
chr15	29560968	-	NSMCE3	0	1	1	1	0	0	0	0	1	4
chr15	29560977	-	NSMCE3	0	1	1	1	0	0	0	0	1	4
chr7	44424584	-	NUDCD3	0	1	1	1	0	0	0	1	0	4
chr6	34256489	-	NUDT3	1	1	1	1	0	0	0	0	0	4
chr17	27590804	-	NUFIP2	1	0	1	1	0	0	0	0	1	4
chr17	27613301	-	NUFIP2	1	1	1	1	0	0	0	0	0	4
chr17	27614009	-	NUFIP2	0	1	1	1	0	0	0	0	1	4
chr6	17616128	-	NUP153	1	1	1	1	0	0	0	0	0	4
chr10	103558909	-	OGA	1	0	1	1	0	0	0	0	1	4
chr7	44664006	+	OGDH	0	0	1	1	1	0	1	0	0	4
chrX	70793651	+	OGT	0	1	1	1	0	0	0	1	0	4
chr11	59344007	-	OSBP	1	0	1	1	0	0	0	0	1	4
chr11	59344060	-	OSBP	0	0	1	1	1	0	0	0	1	4
chr5	14693246	+	OTULIN	0	1	1	1	1	0	0	0	0	4
chr3	25835823	+	OXSM	0	1	1	1	0	0	1	0	0	4
chr17	79801159	-	P4HB	0	1	1	1	0	0	0	1	0	4
chr17	79801425	-	P4HB	0	1	1	1	1	0	0	0	0	4
chr17	79801894	-	P4HB	1	1	1	1	0	0	0	0	0	4
chr14	23794653	+	PABPN1	0	1	1	0	0	0	1	0	1	4
chr14	23794657	+	PABPN1	0	1	1	1	0	0	1	0	0	4
chr14	105860988	+	PACS2	0	1	1	1	1	0	0	0	0	4
chr5	167993185	-	PANK3	0	0	1	1	1	0	0	0	1	4
chr10	51592477	-	PARG	1	0	1	1	1	0	0	0	0	4
chr13	25009411	-	PARP4	1	0	1	1	1	0	0	0	0	4
chr22	31741026	-	PATZ1	0	0	1	1	1	0	0	0	1	4
chr3	52643782	-	PBRM1	1	0	1	1	1	0	0	0	0	4
chr20	2816107	-	PCED1A	1	1	1	1	0	0	0	0	0	4
chr14	24573052	+	PCK2	1	0	1	1	0	0	0	0	1	4
chr17	79862395	-	PCYT2	1	1	1	1	0	0	0	0	0	4
chr10	105185047	+	PDCD11	1	0	1	1	0	0	1	0	0	4
chr9	125582755	-	PDCL	0	0	1	1	0	0	0	1	1	4
chr2	10924314	-	PDIA6	0	0	1	1	1	0	0	1	0	4
chr8	22451493	+	PDLIM2	0	1	1	1	1	0	0	0	0	4
chr12	118582630	+	PEBP1	0	1	1	1	0	0	1	0	0	4
chr22	18571068	+	PEX26	0	1	1	1	0	0	0	0	1	4
chr12	133297568	+	PGAM5	0	0	1	1	1	0	1	0	0	4
chr12	133297673	+	PGAM5	0	0	1	1	0	0	0	1	1	4
chr19	17632066	+	PGLS	0	1	1	1	1	0	0	0	0	4
chr17	7138923	-	PHF23	1	1	1	1	0	0	0	0	0	4
chr17	7139509	-	PHF23	0	1	1	1	0	0	0	1	0	4
chr17	7139553	-	PHF23	1	0	1	1	0	0	0	1	0	4
chr6	64422625	+	PHF3	0	0	1	1	1	0	0	0	1	4
chr6	64423664	+	PHF3	0	0	1	1	0	1	1	0	0	4
chr22	41856054	-	PHF5A	1	0	1	1	0	0	0	1	0	4
chr1	151265069	-	PI4KB	1	1	1	1	0	0	0	0	0	4
chr15	68378727	+	PIAS1	1	1	1	1	0	0	0	0	0	4
chr15	68480154	+	PIAS1	0	1	1	1	1	0	0	0	0	4
chr16	88781849	-	PIEZO1	1	1	1	1	0	0	0	0	0	4
chr20	33148524	-	PIGU	1	1	1	1	0	0	0	0	0	4
chr7	99965119	+	PILRB	0	1	1	1	0	0	0	0	1	4
chr1	20977219	+	PINK1	0	0	1	1	1	0	0	1	0	4
chr17	36924236	-	PIP4K2B	0	1	1	1	0	0	0	0	1	4
chr1	24113932	+	PITHD1	1	0	1	1	1	0	0	0	0	4
chr5	134364038	-	PITX1	1	1	1	1	0	0	0	0	0	4
chr15	72491873	-	PKM	1	1	1	0	1	0	0	0	0	4
chr16	68293769	+	PLA2G15	0	1	0	1	1	0	0	0	1	4
chr20	30785093	-	PLAGL2	0	0	1	1	0	0	0	1	1	4
chr8	144994948	-	PLEC	1	1	1	0	0	0	0	0	1	4
chr9	19116292	-	PLIN2	1	0	1	1	1	0	0	0	0	4
chr16	23701404	+	PLK1	1	1	1	1	0	0	0	0	0	4
chr1	12035155	+	PLOD1	0	1	1	1	0	0	0	1	0	4
chr1	12035204	+	PLOD1	0	1	1	1	1	0	0	0	0	4
chr1	12035319	+	PLOD1	0	1	1	1	1	0	0	0	0	4
chr3	126754300	+	PLXNA1	0	0	1	1	0	1	1	0	0	4
chr22	50713619	-	PLXNB2	1	1	1	1	0	0	0	0	0	4
chr9	139318105	+	PMPCA	0	1	1	1	0	0	0	0	1	4
chr1	24288085	+	PNRC2	1	0	1	1	1	0	0	0	0	4
chr3	127379901	+	PODXL2	0	1	1	1	0	0	1	0	0	4
chr1	166822047	+	POGK	0	0	1	1	1	0	1	0	0	4
chr11	108345482	-	POGLUT3	1	0	1	1	1	0	0	0	0	4
chr17	26675071	-	POLDIP2	1	1	1	1	0	0	0	0	0	4
chr2	113333264	+	POLR1B	0	0	1	1	0	0	1	1	0	4
chr22	41925032	-	POLR3H	0	1	1	1	0	0	0	0	1	4
chr19	621296	-	POLRMT	1	1	1	1	0	0	0	0	0	4
chr7	100304584	+	POP7	0	1	1	1	0	0	0	1	0	4
chr7	100304939	+	POP7	0	0	1	1	0	0	0	1	1	4
chr7	100304991	+	POP7	0	1	1	1	0	0	0	0	1	4
chr15	64448053	-	PPIB	0	1	1	1	0	0	1	0	0	4
chr15	64448086	-	PPIB	1	1	1	1	0	0	0	0	0	4
chr15	64448212	-	PPIB	1	1	1	1	0	0	0	0	0	4
chr1	40219083	+	PPIE	1	0	1	1	0	0	0	1	0	4
chr22	22051798	+	PPIL2	0	0	1	1	1	0	0	0	1	4
chr2	44428721	+	PPM1B	0	0	1	1	1	0	0	0	1	4
chr2	27604181	-	PPM1G	1	1	1	1	0	0	0	0	0	4
chr2	29022210	+	PPP1CB	1	0	1	1	1	0	0	0	0	4
chr19	55602707	-	PPP1R12C	1	1	1	1	0	0	0	0	0	4
chr1	204379943	-	PPP1R15B	1	1	1	1	0	0	0	0	0	4
chr17	48212348	-	PPP1R9B	1	1	1	1	0	0	0	0	0	4
chr17	48226668	-	PPP1R9B	0	1	1	1	0	0	0	0	1	4
chr17	48226707	-	PPP1R9B	0	1	1	1	0	0	0	0	1	4
chr17	48227558	-	PPP1R9B	1	1	1	1	0	0	0	0	0	4
chr10	75197831	-	PPP3CB	0	0	1	1	1	0	0	0	1	4
chr22	22890449	-	PRAME	1	1	1	1	0	0	0	0	0	4
chr12	108128052	-	PRDM4	1	0	1	1	1	0	0	0	0	4
chr19	11561738	+	PRKCSH	0	1	1	1	0	0	1	0	0	4
chr2	37543877	-	PRKD3	1	0	1	1	0	0	0	0	1	4
chr20	4680306	+	PRNP	1	0	1	1	0	0	0	0	1	4
chr9	116054554	+	PRPF4	0	1	1	1	0	0	1	0	0	4
chr9	134373378	+	PRRC2B	0	1	1	1	1	0	0	0	0	4
chr1	171560936	+	PRRC2C	1	1	1	1	0	0	0	0	0	4
chr1	171560941	+	PRRC2C	0	1	1	1	0	0	1	0	0	4
chr14	73686196	+	PSEN1	0	0	1	1	0	1	1	0	0	4
chr1	151239821	+	PSMD4	1	1	1	1	0	0	0	0	0	4
chr9	123580123	-	PSMD5	1	1	1	1	0	0	0	0	0	4
chr19	811030	+	PTBP1	1	1	1	1	0	0	0	0	0	4
chr7	99016927	-	PTCD1	1	1	1	1	0	0	0	0	0	4
chr2	232577584	+	PTMA	0	1	1	1	0	0	1	0	0	4
chr1	32374406	-	PTP4A2	1	0	1	1	0	0	0	1	0	4
chr1	32385136	-	PTP4A2	0	1	1	1	0	0	0	0	1	4
chr3	47454658	+	PTPN23	1	1	0	1	1	0	0	0	0	4
chr1	44056721	+	PTPRF	0	1	1	1	0	0	1	0	0	4
chr21	46271035	-	PTTG1IP	1	1	1	1	0	0	0	0	0	4
chr17	79890560	-	PYCR1	1	1	1	1	0	0	0	0	0	4
chr17	79890969	-	PYCR1	1	1	1	0	1	0	0	0	0	4
chr12	56295632	-	PYM1	0	1	1	1	0	0	0	1	0	4
chr3	49067488	-	QRICH1	1	1	1	1	0	0	0	0	0	4
chr3	49067532	-	QRICH1	0	1	1	1	0	0	0	0	1	4
chr3	49094771	-	QRICH1	0	0	1	1	0	0	1	0	1	4
chr1	180166633	+	QSOX1	1	1	1	1	0	0	0	0	0	4
chr3	113805284	+	QTRT2	1	0	1	1	0	0	0	0	1	4
chr12	120534782	-	RAB35	1	1	1	1	0	0	0	0	0	4
chrX	13727024	+	RAB9A	0	0	1	1	1	0	0	0	1	4
chr17	5287132	+	RABEP1	0	1	1	1	0	0	1	0	0	4
chr3	12625523	-	RAF1	1	0	1	1	0	0	0	1	0	4
chr12	131360664	+	RAN	1	1	1	1	0	0	0	0	0	4
chr2	109382344	+	RANBP2	1	0	1	1	1	0	0	0	0	4
chr22	41642040	-	RANGAP1	1	0	1	1	0	0	0	1	0	4
chr22	41642547	-	RANGAP1	1	1	1	1	0	0	0	0	0	4
chrX	131339574	-	RAP2C	1	1	1	1	0	0	0	0	0	4
chr20	4762420	-	RASSF2	1	0	1	1	1	0	0	0	0	4
chr8	53536334	-	RB1CC1	1	0	1	1	1	0	0	0	0	4
chr8	94746618	-	RBM12B	0	0	1	1	0	0	0	1	1	4
chr1	110884663	+	RBM15	0	0	1	1	1	0	0	0	1	4
chr19	55556568	-	RDH13	1	0	1	1	0	0	0	0	1	4
chr19	55559807	-	RDH13	1	1	1	1	0	0	0	0	0	4
chr2	18736454	-	RDH14	0	1	1	1	0	1	0	0	0	4
chr2	18736714	-	RDH14	1	1	1	1	0	0	0	0	0	4
chr8	145736756	-	RECQL4	1	1	1	1	0	0	0	0	0	4
chr11	65421883	-	RELA	1	0	1	1	0	0	0	0	1	4
chr5	16474931	-	RETREG1	1	0	1	1	0	0	0	0	1	4
chr9	35752913	+	RGP1	1	1	1	1	0	0	0	0	0	4
chr10	62648318	-	RHOBTB1	1	1	1	1	0	0	0	0	0	4
chr11	214562	+	RIC8A	1	1	1	1	0	0	0	0	0	4
chr8	90802421	+	RIPK2	0	0	1	1	0	0	0	1	1	4
chr16	11445222	+	RMI2	1	1	1	1	0	0	0	0	0	4
chr17	29325944	+	RNF135	1	0	1	1	0	0	0	1	0	4
chr5	158585258	-	RNF145	0	0	1	1	1	0	0	0	1	4
chr5	158585787	-	RNF145	1	0	1	1	1	0	0	0	0	4
chr11	119205630	+	RNF26	0	1	1	1	0	0	0	1	0	4
chr11	119206809	+	RNF26	0	1	1	1	0	0	0	1	0	4
chr11	119207191	+	RNF26	0	1	1	1	1	0	0	0	0	4
chr16	30787166	+	RNF40	0	1	1	1	0	0	0	1	0	4
chr11	494547	-	RNH1	1	0	1	1	1	0	0	0	0	4
chr1	24022319	+	RPL11	0	1	1	1	0	0	1	0	0	4
chr19	49995084	+	RPL13A	0	1	1	1	0	0	0	1	0	4
chr17	41154718	+	RPL27	0	1	1	1	0	0	1	0	0	4
chr3	197680903	+	RPL35A	0	1	1	1	0	0	1	0	0	4
chr15	75248056	-	RPP25	0	0	1	1	0	0	0	1	1	4
chr19	50000571	+	RPS11	0	1	1	0	1	0	1	0	0	4
chr19	50002899	+	RPS11	0	1	1	1	0	0	1	0	0	4
chr10	79800433	+	RPS24	0	1	1	1	0	0	1	0	0	4
chr17	78939569	+	RPTOR	0	1	1	1	0	0	0	1	0	4
chr11	126073208	-	RPUSD4	1	0	1	1	0	0	0	0	1	4
chr9	19049962	+	RRAGA	0	0	1	1	1	0	0	0	1	4
chr21	45223738	+	RRP1	0	1	1	1	0	0	0	1	0	4
chr21	45223832	+	RRP1	0	0	1	1	0	0	0	1	1	4
chr6	42996973	+	RRP36	0	1	1	1	0	0	0	1	0	4
chr6	42997021	+	RRP36	1	0	1	1	1	0	0	0	0	4
chr7	77408104	+	RSBN1L	0	1	1	1	0	0	0	0	1	4
chr11	77378169	-	RSF1	1	0	1	1	0	0	0	1	0	4
chr2	55277198	-	RTN4	1	1	1	1	0	0	0	0	0	4
chr10	76910378	+	SAMD8	0	0	1	1	1	0	0	0	1	4
chr8	29927438	-	SARAF	1	1	1	1	0	0	0	0	0	4
chr1	109780620	+	SARS1	0	1	1	1	0	0	0	1	0	4
chr19	50155994	+	SCAF1	1	1	1	1	0	0	0	0	0	4
chr12	46315810	-	SCAF11	1	0	1	1	1	0	0	0	0	4
chr6	155153487	+	SCAF8	0	1	1	1	1	0	0	0	0	4
chr3	47455277	-	SCAP	1	1	1	1	0	0	0	0	0	4
chr12	125262901	-	SCARB1	1	1	1	1	0	0	0	0	0	4
chr4	54231498	-	SCFD2	1	0	1	1	0	0	0	1	0	4
chr22	50962280	-	SCO2	0	1	1	1	0	0	0	1	0	4
chr22	50962293	-	SCO2	1	1	1	1	0	0	0	0	0	4
chr1	226175868	-	SDE2	1	0	1	1	0	0	0	0	1	4
chr9	139368795	-	SEC16A	1	1	1	1	0	0	0	0	0	4
chr3	127789028	+	SEC61A1	0	1	1	1	0	0	1	0	0	4
chr3	127789070	+	SEC61A1	0	1	1	1	1	0	0	0	0	4
chr3	127789075	+	SEC61A1	0	1	1	1	0	0	1	0	0	4
chr3	127789371	+	SEC61A1	0	1	1	1	1	0	0	0	0	4
chr3	127789383	+	SEC61A1	1	0	1	1	0	0	0	1	0	4
chr3	127790014	+	SEC61A1	0	1	1	1	0	0	1	0	0	4
chr3	169710645	+	SEC62	0	0	1	1	1	0	0	0	1	4
chr3	169710676	+	SEC62	0	0	1	1	0	0	1	0	1	4
chr3	169710682	+	SEC62	1	0	1	1	0	0	0	0	1	4
chr3	169710767	+	SEC62	0	0	1	1	0	0	1	0	1	4
chr15	90772551	+	SEMA4B	0	1	1	1	0	0	1	0	0	4
chr6	122766233	-	SERINC1	1	0	1	1	1	0	0	0	0	4
chr14	99864968	-	SETD3	1	0	1	1	1	0	0	0	0	4
chr3	9517766	+	SETD5	0	1	1	1	0	0	0	0	1	4
chr3	9517800	+	SETD5	0	0	1	1	0	0	0	1	1	4
chr1	150933362	+	SETDB1	0	0	1	1	0	0	1	0	1	4
chr1	150933375	+	SETDB1	0	1	1	1	0	0	0	0	1	4
chr9	135139693	-	SETX	0	1	0	1	0	0	0	1	1	4
chr6	144416378	-	SF3B5	0	1	1	1	0	0	0	1	0	4
chr6	144416404	-	SF3B5	0	1	1	1	0	0	0	1	0	4
chr1	35656459	-	SFPQ	1	0	1	1	0	0	0	1	0	4
chr10	52103771	-	SGMS1	1	1	1	1	0	0	0	0	0	4
chr9	34635636	-	SIGMAR1	1	1	1	1	0	0	0	0	0	4
chr5	138282786	-	SIL1	1	1	1	1	0	0	0	0	0	4
chr14	61112939	-	SIX1	0	0	1	1	1	0	0	0	1	4
chr19	46268969	-	SIX5	1	0	1	1	0	0	0	1	0	4
chr3	124951311	-	SLC12A8	1	0	1	1	1	0	0	0	0	4
chr19	47278722	-	SLC1A5	1	1	1	1	0	0	0	0	0	4
chr19	47291365	-	SLC1A5	1	0	1	1	0	0	0	1	0	4
chr22	41166622	-	SLC25A17	1	1	1	1	0	0	0	0	0	4
chr1	9642651	+	SLC25A33	0	0	1	1	1	0	1	0	0	4
chr8	23429568	+	SLC25A37	0	1	1	1	1	0	0	0	0	4
chr1	43392552	-	SLC2A1	0	1	1	1	0	0	0	1	0	4
chr9	130169478	+	SLC2A8	0	0	1	1	0	0	1	1	0	4
chr5	139946313	+	SLC35A4	0	1	1	1	0	0	0	0	1	4
chr7	133979601	-	SLC35B4	1	0	1	1	0	0	0	0	1	4
chr3	136573566	+	SLC35G2	1	0	1	1	1	0	0	0	0	4
chr12	46581533	-	SLC38A1	0	1	1	0	1	0	0	0	1	4
chr17	79219783	-	SLC38A10	0	1	1	1	0	0	0	0	1	4
chr17	79219836	-	SLC38A10	0	1	1	1	0	0	0	0	1	4
chr8	22277276	+	SLC39A14	1	1	1	1	0	0	0	0	0	4
chr8	22277454	+	SLC39A14	0	1	1	1	0	0	1	0	0	4
chr19	2732609	-	SLC39A3	1	1	1	1	0	0	0	0	0	4
chr11	62656245	+	SLC3A2	0	1	1	1	0	0	1	0	0	4
chr16	87864080	-	SLC7A5	1	1	1	1	0	0	0	0	0	4
chr16	87864470	-	SLC7A5	1	0	1	1	1	0	0	0	0	4
chr16	87864644	-	SLC7A5	0	0	1	1	1	0	0	0	1	4
chr16	87864806	-	SLC7A5	0	0	1	1	0	0	0	1	1	4
chr16	87866158	-	SLC7A5	0	1	1	1	0	0	1	0	0	4
chr5	94030921	+	SLF1	0	1	1	1	0	0	0	1	0	4
chr16	3631418	-	SLX4	1	1	1	1	0	0	0	0	0	4
chr12	51639722	-	SMAGP	1	0	1	1	0	0	0	1	0	4
chr1	35321358	-	SMIM12	0	0	1	1	1	0	0	0	1	4
chr19	16757694	-	SMIM7	1	0	1	1	1	0	0	0	0	4
chr1	227935809	+	SNAP47	1	0	1	1	0	0	0	1	0	4
chr9	139619219	-	SNHG7	1	0	1	1	0	0	0	1	0	4
chr1	38006262	-	SNIP1	1	0	1	1	0	0	0	1	0	4
chr19	49611585	+	SNRNP70	1	0	1	1	0	0	0	0	1	4
chr21	34923732	+	SON	0	1	1	1	0	0	0	1	0	4
chr21	34923762	+	SON	0	1	1	1	0	0	0	1	0	4
chr2	39250255	-	SOS1	1	0	1	1	0	0	0	0	1	4
chr6	21597001	+	SOX4	0	1	1	1	0	0	0	1	0	4
chr12	49920031	+	SPATS2	1	1	1	1	0	0	0	0	0	4
chr19	2271883	+	SPPL2B	0	1	1	1	1	0	0	0	0	4
chr2	73118659	+	SPR	0	0	1	1	0	1	1	0	0	4
chr5	65474875	+	SREK1	0	0	1	1	1	0	0	1	0	4
chr6	35801632	-	SRPK1	1	1	1	1	0	0	0	0	0	4
chr1	29474900	-	SRSF4	1	0	1	1	0	0	0	1	0	4
chr20	629060	-	SRXN1	0	1	1	1	1	0	0	0	0	4
chr1	155978995	-	SSR2	0	1	1	1	0	0	0	1	0	4
chr1	1477121	-	SSU72	1	1	1	1	0	0	0	0	0	4
chr16	70432842	-	ST3GAL2	0	1	1	1	0	0	0	0	1	4
chr16	70433294	-	ST3GAL2	0	0	1	1	0	0	0	1	1	4
chr20	47731005	-	STAU1	1	1	1	1	0	0	0	0	0	4
chr5	172744782	-	STC2	0	0	1	1	1	0	0	0	1	4
chr5	172745070	-	STC2	0	0	1	1	1	0	0	1	0	4
chr20	2124680	+	STK35	1	1	1	1	0	0	0	0	0	4
chr1	26227490	-	STMN1	1	1	1	1	0	0	0	0	0	4
chr17	61780849	-	STRADA	0	0	1	1	1	0	0	0	1	4
chr19	19135766	-	SUGP2	1	1	1	1	0	0	0	0	0	4
chr20	46286656	-	SULF2	1	0	1	0	1	0	0	1	0	4
chr7	56147474	+	SUMF2	1	0	1	1	0	0	1	0	0	4
chr21	46226767	-	SUMO3	1	0	1	1	1	0	0	0	0	4
chr12	56398673	+	SUOX	0	0	1	1	1	0	0	0	1	4
chr14	21820824	-	SUPT16H	1	1	1	1	0	0	0	0	0	4
chr17	56423532	-	SUPT4H1	0	1	1	1	1	0	0	0	0	4
chr17	56423527	-	SUPT4H1	1	1	1	1	0	0	0	0	0	4
chr17	27028985	+	SUPT6H	1	0	1	1	0	0	0	0	1	4
chr9	136230321	-	SURF4	1	1	1	1	0	0	0	0	0	4
chr9	136198272	-	SURF6	1	1	1	1	0	0	0	0	0	4
chr9	136198489	-	SURF6	1	1	1	1	0	0	0	0	0	4
chr17	61685487	+	TACO1	1	0	1	1	1	0	0	0	0	4
chr3	56657699	-	TASOR	1	0	1	1	0	0	0	0	1	4
chr3	10321347	+	TATDN2	0	0	1	1	1	0	1	0	0	4
chr3	10321569	+	TATDN2	1	1	1	1	0	0	0	0	0	4
chr16	30380746	-	TBC1D10B	1	1	1	0	0	0	0	1	0	4
chr16	30380884	-	TBC1D10B	0	1	1	0	1	0	0	1	0	4
chr16	30380935	-	TBC1D10B	1	0	1	1	1	0	0	0	0	4
chr16	30380976	-	TBC1D10B	0	1	1	1	0	0	0	1	0	4
chr16	2569812	+	TBC1D24	0	1	1	1	1	0	0	0	0	4
chr16	2569930	+	TBC1D24	0	1	1	1	1	0	0	0	0	4
chr13	75860745	-	TBC1D4	1	0	1	1	1	0	0	0	0	4
chr5	179290536	-	TBC1D9B	0	0	1	1	1	0	0	0	1	4
chr6	42712907	-	TBCC	1	1	1	1	0	0	0	0	0	4
chrX	9686098	+	TBL1X	0	0	1	1	1	0	0	0	1	4
chr14	90429916	+	TDP1	0	0	1	1	1	0	0	0	1	4
chr16	1560149	+	TELO2	0	1	1	1	0	0	0	1	0	4
chr5	6755030	+	TENT4A	1	1	1	1	0	0	0	0	0	4
chr17	62290190	-	TEX2	1	0	1	1	0	0	0	0	1	4
chr6	10398735	-	TFAP2A	1	0	1	1	1	0	0	0	0	4
chr22	26888178	-	TFIP11	1	0	1	1	0	0	0	0	1	4
chr2	85553783	-	TGOLN2	1	0	1	1	1	0	0	0	0	4
chr16	67877471	+	THAP11	0	1	1	1	0	0	0	1	0	4
chr2	242573038	-	THAP4	1	1	0	1	0	0	0	0	1	4
chr22	21354157	-	THAP7	0	1	1	1	0	0	0	1	0	4
chr1	36769593	+	THRAP3	1	0	1	1	1	0	0	0	0	4
chrX	100601371	-	TIMM8A	1	0	1	1	0	0	0	0	1	4
chr14	24662330	-	TM9SF1	0	1	1	1	0	0	0	0	1	4
chr10	98278076	-	TM9SF3	1	0	1	1	1	0	0	0	0	4
chr20	30754641	+	TM9SF4	0	1	1	1	0	0	0	1	0	4
chr19	10943645	-	TMED1	1	0	1	1	1	0	0	0	0	4
chr14	75601466	-	TMED10	1	1	1	1	0	0	0	0	0	4
chr17	21101709	-	TMEM11	1	1	1	1	0	0	0	0	0	4
chr17	21101790	-	TMEM11	0	1	1	1	0	0	0	1	0	4
chr11	60704315	+	TMEM132A	0	1	1	1	1	0	0	0	0	4
chr19	47549212	-	TMEM160	1	1	1	1	0	0	0	0	0	4
chr4	166000760	-	TMEM192	1	0	1	1	0	0	0	1	0	4
chr11	62558152	-	TMEM223	0	1	1	1	1	0	0	0	0	4
chr9	139008161	-	TMEM250	1	1	1	0	0	0	0	0	1	4
chr19	1010467	-	TMEM259	1	0	1	1	0	0	0	1	0	4
chr19	1010764	-	TMEM259	0	1	1	1	0	0	0	1	0	4
chr6	75963624	-	TMEM30A	0	0	1	1	1	1	0	0	0	4
chr3	14183787	+	TMEM43	0	1	1	1	0	0	0	1	0	4
chr3	69097185	-	TMF1	1	0	1	1	0	0	0	0	1	4
chr20	7962944	-	TMX4	1	0	1	1	0	0	0	0	1	4
chr8	22880368	-	TNFRSF10B	0	1	1	1	0	0	0	0	1	4
chr8	22880413	-	TNFRSF10B	0	0	1	1	1	0	0	0	1	4
chr11	57076157	-	TNKS1BP1	1	1	1	1	0	0	0	0	0	4
chr7	5396792	-	TNRC18	1	0	1	1	1	0	0	0	0	4
chr16	24802199	+	TNRC6A	0	1	1	1	0	0	0	1	0	4
chr16	24802203	+	TNRC6A	0	1	1	1	0	0	1	0	0	4
chr9	37588742	-	TOMM5	0	1	1	1	0	0	1	0	0	4
chr9	37588800	-	TOMM5	1	0	1	1	0	0	0	1	0	4
chr3	100084391	-	TOMM70	1	1	1	1	0	0	0	0	0	4
chr17	18181489	-	TOP3A	1	1	1	0	0	0	0	1	0	4
chr1	179887280	+	TOR1AIP1	0	1	1	1	0	0	0	0	1	4
chr1	179815303	-	TOR1AIP2	0	1	1	1	0	0	0	0	1	4
chr1	179064456	+	TOR3A	0	1	1	1	0	0	0	0	1	4
chr1	223968383	-	TP53BP2	1	0	1	1	0	0	0	0	1	4
chr3	127292290	-	TPRA1	1	1	1	1	0	0	0	0	0	4
chr13	45911396	-	TPT1	0	1	1	1	0	0	0	1	0	4
chr16	2227567	+	TRAF7	1	1	1	1	0	0	0	0	0	4
chr20	377274	+	TRIB3	0	1	1	1	0	0	0	1	0	4
chr1	228582574	-	TRIM11	1	1	1	0	1	0	0	0	0	4
chr17	54965457	-	TRIM25	1	1	1	0	1	0	0	0	0	4
chr1	114940103	-	TRIM33	1	0	1	1	0	0	0	0	1	4
chr5	180651361	+	TRIM41	0	1	1	1	0	0	0	0	1	4
chr5	180651400	+	TRIM41	0	1	1	1	0	0	0	0	1	4
chr3	101284479	+	TRMT10C	0	1	1	1	1	0	0	0	0	4
chr22	20103631	-	TRMT2A	1	0	1	0	1	0	0	0	1	4
chr7	98609935	+	TRRAP	0	1	1	1	0	0	0	0	1	4
chr9	135771680	-	TSC1	0	1	1	1	1	0	0	0	0	4
chr13	45008303	-	TSC22D1	0	1	1	1	0	0	0	0	1	4
chr3	150127768	+	TSC22D2	1	0	1	1	0	0	0	0	1	4
chr17	73520718	+	TSEN54	1	1	1	1	0	0	0	0	0	4
chr6	116600280	-	TSPYL1	0	0	1	1	0	0	0	1	1	4
chr6	116600275	-	TSPYL1	0	0	1	1	1	0	0	0	1	4
chr11	62505883	+	TTC9C	1	0	1	1	0	0	1	0	0	4
chr9	135277983	-	TTF1	1	1	1	1	0	0	0	0	0	4
chr1	117618336	+	TTF2	1	1	1	1	0	0	0	0	0	4
chr20	36640357	-	TTI1	0	0	1	1	1	0	0	0	1	4
chr20	36641841	-	TTI1	1	1	1	1	0	0	0	0	0	4
chr7	2701828	+	TTYH3	1	1	1	1	0	0	0	0	0	4
chr7	2702357	+	TTYH3	1	1	1	1	0	0	0	0	0	4
chr7	2703435	+	TTYH3	1	1	1	1	0	0	0	0	0	4
chr16	28854176	-	TUFM	1	0	1	1	1	0	0	0	0	4
chr1	52940849	-	TUT4	1	0	1	1	0	0	0	0	1	4
chr7	19737777	-	TWISTNB	1	0	1	1	0	0	1	0	0	4
chr6	7883050	-	TXNDC5	1	1	1	1	0	0	0	0	0	4
chr12	104742402	+	TXNRD1	1	1	1	1	0	0	0	0	0	4
chr10	71899539	-	TYSND1	1	1	1	1	0	0	0	0	0	4
chr19	56165971	+	U2AF2	0	0	1	1	1	0	0	0	1	4
chr19	56166065	+	U2AF2	0	1	1	1	0	0	0	0	1	4
chr19	56180910	+	U2AF2	0	1	1	0	1	1	0	0	0	4
chr16	4659504	-	UBALD1	0	1	1	1	0	0	0	1	0	4
chr9	34242003	+	UBAP1	0	1	1	1	1	0	0	0	0	4
chr17	4175719	-	UBE2G1	1	1	1	1	0	0	0	0	0	4
chr21	46189639	-	UBE2G2	1	0	1	1	0	0	0	0	1	4
chr21	46190072	-	UBE2G2	1	1	1	1	0	0	0	0	0	4
chr1	1190682	-	UBE2J2	1	1	1	1	0	0	0	0	0	4
chr1	154522731	-	UBE2Q1	1	0	1	1	0	0	0	1	0	4
chr1	154522777	-	UBE2Q1	0	0	1	1	1	0	0	0	1	4
chrX	153712637	-	UBL4A	0	1	1	1	1	0	0	0	0	4
chrX	153712835	-	UBL4A	1	1	1	1	0	0	0	0	0	4
chrX	153712984	-	UBL4A	0	1	1	1	1	0	0	0	0	4
chr1	156005329	-	UBQLN4	1	0	1	1	1	0	0	0	0	4
chr5	171638895	-	UBTD2	0	0	1	1	0	0	0	1	1	4
chr17	42284304	-	UBTF	1	0	1	1	1	0	0	0	0	4
chr9	134400375	-	UCK1	0	1	1	1	0	0	0	1	0	4
chr1	165877244	+	UCK2	0	1	1	1	0	0	1	0	0	4
chr1	161128508	+	UFC1	0	0	1	1	1	0	1	0	0	4
chr11	62439754	+	UQCC3	0	1	1	1	0	0	0	1	0	4
chr11	62439758	+	UQCC3	0	1	1	1	0	0	1	0	0	4
chr21	33689051	-	URB1	1	1	0	1	0	0	0	1	0	4
chr21	33689169	-	URB1	1	1	1	1	0	0	0	0	0	4
chr7	43918085	-	URGCP	0	0	1	1	1	0	0	0	1	4
chr16	84778948	+	USP10	0	0	1	1	1	0	0	0	1	4
chr16	84779019	+	USP10	0	1	1	1	0	0	0	0	1	4
chr16	84779025	+	USP10	0	1	1	1	0	0	0	0	1	4
chr17	20906076	-	USP22	0	1	1	1	1	0	0	0	0	4
chr1	55532907	-	USP24	1	0	1	1	1	0	0	0	0	4
chr7	6194355	+	USP42	1	0	1	1	0	0	0	0	1	4
chr10	11504670	-	USP6NL	1	0	1	1	0	0	0	0	1	4
chr16	8987213	-	USP7	1	1	1	1	0	0	0	0	0	4
chr12	95694090	+	VEZT	1	0	1	1	0	0	0	1	0	4
chr10	17275593	+	VIM	0	1	1	1	0	1	0	0	0	4
chr17	40931190	+	VPS25	1	1	1	1	0	0	0	0	0	4
chr10	28908654	+	WAC	0	0	1	1	1	0	1	0	0	4
chr1	224577441	-	WDR26	1	0	1	1	0	0	0	0	1	4
chr2	128477700	-	WDR33	1	1	1	1	0	0	0	0	0	4
chr9	131396051	-	WDR34	0	1	1	1	0	0	0	1	0	4
chr17	80573467	-	WDR45B	0	1	1	1	0	0	0	0	1	4
chr3	49049240	+	WDR6	0	0	1	1	0	0	0	1	1	4
chr3	49049308	+	WDR6	0	0	1	1	1	0	0	1	0	4
chr3	49049317	+	WDR6	0	1	1	1	0	0	0	1	0	4
chr3	49049852	+	WDR6	0	0	1	1	0	0	0	1	1	4
chr14	64065805	-	WDR89	0	0	1	1	0	0	0	1	1	4
chr7	5270579	+	WIPI2	0	1	1	1	0	0	1	0	0	4
chr12	862922	+	WNK1	1	1	1	1	0	0	0	0	0	4
chr12	1017950	+	WNK1	1	1	1	1	0	0	0	0	0	4
chr12	1017967	+	WNK1	0	1	1	1	1	0	0	0	0	4
chr22	29191190	-	XBP1	1	1	1	1	0	0	0	0	0	4
chr22	29191245	-	XBP1	0	1	1	1	1	0	0	0	0	4
chrX	73046703	-	XIST	1	0	1	0	0	0	0	1	1	4
chr6	43491646	-	XPO5	1	0	1	1	1	0	0	0	0	4
chr16	28109834	-	XPO6	1	1	1	1	0	0	0	0	0	4
chr7	152345911	-	XRCC2	1	0	1	1	1	0	0	0	0	4
chr17	48437526	+	XYLT2	1	1	1	0	0	0	1	0	0	4
chr1	33241467	-	YARS1	1	1	1	1	0	0	0	0	0	4
chr22	21982696	-	YDJC	0	1	1	1	0	0	1	0	0	4
chr22	21982780	-	YDJC	1	1	1	0	0	0	0	1	0	4
chr5	143539893	-	YIPF5	0	1	1	1	0	0	0	0	1	4
chr5	143539906	-	YIPF5	1	1	1	1	0	0	0	0	0	4
chr14	75265854	+	YLPM1	0	0	1	1	1	0	0	0	1	4
chr14	75265926	+	YLPM1	0	0	1	1	1	0	0	0	1	4
chr1	207222425	-	YOD1	1	0	1	1	1	0	0	0	0	4
chr1	207222780	-	YOD1	1	0	1	1	0	0	0	0	1	4
chr2	30381756	+	YPEL5	0	1	1	1	0	0	1	0	0	4
chr20	61833889	-	YTHDF1	0	0	1	1	1	0	0	1	0	4
chr1	29069052	+	YTHDF2	0	1	1	1	1	0	0	0	0	4
chr1	29069283	+	YTHDF2	1	0	1	0	1	0	0	0	1	4
chr8	64099148	+	YTHDF3	0	1	1	1	0	0	0	0	1	4
chr1	155735194	-	YY1AP1	1	0	1	1	0	0	0	0	1	4
chr18	5290846	-	ZBTB14	1	0	1	1	0	0	0	0	1	4
chr1	244217627	+	ZBTB18	1	0	1	1	0	0	0	1	0	4
chr1	244218092	+	ZBTB18	0	0	1	1	1	0	0	0	1	4
chr2	187373946	+	ZC3H15	0	0	1	1	1	0	1	0	0	4
chr20	279041	+	ZCCHC3	0	0	1	1	0	0	1	0	1	4
chr11	58385205	+	ZFP91	0	0	1	1	1	0	1	0	0	4
chr10	99519784	+	ZFYVE27	1	1	1	1	0	0	0	0	0	4
chr10	81075281	+	ZMIZ1	1	0	1	1	1	0	0	0	0	4
chr9	140476936	-	ZMYND19	0	1	1	1	1	0	0	0	0	4
chr9	140476932	-	ZMYND19	1	1	1	1	0	0	0	0	0	4
chr17	30696881	+	ZNF207	0	1	1	0	0	1	1	0	0	4
chr18	32920390	-	ZNF24	1	1	1	1	0	0	0	0	0	4
chr16	3339681	+	ZNF263	0	1	1	1	0	0	0	0	1	4
chr10	44139849	-	ZNF32	1	0	1	1	0	0	0	0	1	4
chrX	47307647	-	ZNF41	1	1	1	1	0	0	0	0	0	4
chr19	9764390	-	ZNF562	1	1	1	0	1	0	0	0	0	4
chr19	56089067	-	ZNF579	1	1	1	1	0	0	0	0	0	4
chr19	56156564	+	ZNF581	0	1	1	1	0	0	0	0	1	4
chr16	2049645	-	ZNF598	1	1	1	1	0	0	0	0	0	4
chr15	64791701	+	ZNF609	0	0	1	1	1	0	0	0	1	4
chr12	124496216	+	ZNF664	1	1	1	1	0	0	0	0	0	4
chr16	30537003	-	ZNF768	0	1	1	1	1	0	0	0	0	4
chr17	33289578	+	ZNF830	0	0	1	1	0	0	0	1	1	4
chr5	60839813	+	ZSWIM6	0	0	1	1	1	0	0	0	1	4
chr5	60839856	+	ZSWIM6	0	1	1	1	0	0	0	0	1	4
chr6	116987991	-	ZUP1	1	0	1	1	0	0	0	1	0	4
chr10	58117904	-	ZWINT	1	1	1	1	0	0	0	0	0	4
chr1	78097648	-	ZZZ3	0	0	1	1	1	0	0	0	1	4
chr1	78098264	-	ZZZ3	1	0	1	1	0	0	0	0	1	4
Total Support Number				669	798	1222	1197	383	27	136	303	372

## Sheet: Read_Me
Read Me
Table summarizes the most reliable m6A sites.
These sites are supported by at least 4 different m6A profiling techniques ("1" indicates a site is supported by a technique, and "0" means not supported).
with false discovery rate (FDR) less than 1.199% , assessed with a permutation analysis for DRACH motif
the coordinates are based on hg19 human genome assembly
a total of 1243 m6A sites located on 933 genes
